# Supplementary material for: A global analysis of Y-chromosomal haplotype diversity for 23 STR loci
Source: Forensic Sci Int Genet. 2014 Sep;12(100):12–23. doi: 10.1016/j.fsigen.2014.04.008 (PMC4127773; doi:10.1016/j.fsigen.2014.04.008)
Supplement: Supplementary file 2 [file mmc2.xlsx]

## Sheet: Table S2
Table S2. Size and residency, ancestry assignment and YHRD accession number of each population sample.
Population	Continental residence	Continental ancestry	Size	Size AMOVA a	YHRD accession nr.
Antwerpen, Belgium [Belgian]	Europe	European	206	202	YA003651
Aragon, Spain [Spanish]	Europe	European	200	192	YA003046
Asturias, Spain [Spanish]	Europe	European	256	248	YA003887, YA003047
Baranya, Hungary [Romani]	Europe	Asian	53	53	YA002979
Barcelona, Spain [Spanish]	Europe	European	78	76	YA003890
Basel, Switzerland [Swiss]	Europe	European	643	618	YA003886
Beijing, China [Han]	Asia	Asian	246	239	YA003470, YA003861
Berlin, Germany [German]	Europe	European	131	128	YA002904
Bialystok, Poland [Polish]	Europe	European	150	150	YA003253
Blekinge, Sweden [Swedish]	Europe	European	41	41	YA003071
Bohemia, Czechia [Czech]	Europe	European	72	70	YA003766
Bolivia [Mestizo]	Latin America	Mixed American	44	44	YA003826
Bolivia [Native American]	Latin America	Native American	56	55	YA003827
Bosnia and Herzegovina [Bosnian]	Europe	European	100	94	YA003787
Brescia, Italy [Italian]	Europe	European	124	123	YA003295
Budapest, Hungary [Hungarian]	Europe	European	100	93	YA002978
Buenos Aires, Argentina [European]	Latin America	European	92	86	YA002987
Calabria, Italy [Italian]	Europe	European	30	30	YA003726
Central Alaska, USA [Athapaskan]	North America	Native American	152	140	YA003683
Central England [English]	Europe	European	81	80	YA003880
Central Poland, Poland [Polish]	Europe	European	102	102	YA003034
Central Portugal, Portugal [Portuguese]	Europe	European	83	80	YA003016
Chengdu, China [Han]	Asia	Asian	100	99	YA003307
Colorado, USA [Han]	North America	Asian	60	59	YA003865
Copenhagen, Denmark [Danish]	Europe	European	185	181	YA003283
Costa Rica [Mestizo]	Latin America	Mixed American	166	162	YA003353
Croatia [Croatian]	Europe	European	125	120	YA003894
East Timor [Melanesian]	Asia	Asian	100	100	YA003306
Estonia [Estonian]	Europe	European	125	124	YA002884
Finland [Finnish]	Europe	European	254	254	YA003143, YA003856
Formosa, Argentina [European]	Latin America	European	71	62	YA003002
Freiburg, Germany [German]	Europe	European	260	255	YA003038
Friesland, Netherlands [Dutch]	Europe	European	95	93	YA003881
Galicia, Spain [Spanish]	Europe	European	46	44	YA003791
Gdansk, Poland [Polish]	Europe	European	170	170	YA003048
Gotland, Sweden [Swedish]	Europe	European	40	39	YA003072
Greece [Greek]	Europe	European	214	200	YA003862, YA003127
Gunma, Japan [Japanese]	Asia	Asian	37	37	YA003386
Ho Chi Minh City, Vietnam [Kinh]	Asia	Asian	45	44	YA003869
Hungary [Hungarian]	Europe	European	143	137	YA003187, YA003853
Hungary [Romani]	Europe	Asian	101	101	YA003188
Ibadan, Nigeria [Yoruba]	Africa	African	81	75	YA003874
Ibaraki, Japan [Japanese]	Asia	Asian	163	161	YA003789
Illinois, USA [African American]	North America	African	131	129	YA003310
Illinois, USA [European American]	North America	European	129	127	YA003309
Illinois, USA [Hispanic American]	North America	Mixed American	78	73	YA003311
Iraq [Iraqi]	Asia	Asian	124	95	YA003858
Ireland [Irish]	Europe	European	31	29	YA003118
Jamaica [Jamaican]	Latin America	Mixed American	66	66	YA003885
Kinyawa, Kenya [Maasai]	Africa	African	100	97	YA003871
Krakow, Poland [Polish]	Europe	European	134	131	YA003463
Latvia [Latvian]	Europe	European	139	138	YA002882
Lausanne, Switzerland [Swiss]	Europe	European	100	97	YA003040
Lebanon [Lebanese]	Asia	Asian	505	386	YA003859
Leipzig, Germany [German]	Europe	European	303	299	YA002881
Liguria, Italy [Italian]	Europe	European	45	43	YA003724
Ljubljana, Slovenia [Slovenian]	Europe	European	104	98	YA003305
London, UK [British African]	Europe	African	171	167	YA003116
London, UK [British Asian]	Europe	Asian	142	131	YA003117
London, UK [British European]	Europe	European	161	159	YA003115
Los Angeles, USA [Mexican]	North America	Mixed American	34	33	YA003872
Luzon, Philippines [Filipino]	Asia	Asian	629	609	YA003892
Macedonia [Macedonian]	Europe	European	101	96	YA003354
Madrid, Spain [Spanish]	Europe	European	126	120	YA003147
Marche, Italy [Italian]	Europe	European	100	97	YA003069
Mecklenburg-Vorpommern, Germany [German]	Europe	European	176	173	YA003122
Mendoza, Argentina [European]	Latin America	European	101	96	YA002997
Milano, Italy [Italian]	Europe	European	70	68	YA003095
Moravia, Czechia [Czech]	Europe	European	42	40	YA003767
Netherlands [Dutch]	Europe	European	2085	2037	YA002897
Neuquen, Argentina [European]	Latin America	European	50	46	YA003855
North-Benin, Benin [Beninese]	Africa	African	51	48	YA003889
Northeastern Italy, Italy [Italian]	Europe	European	335	324	YA003327
Northern Alaska, USA [Inupiat]	North America	Native American	148	145	YA003681
Northern Portugal, Portugal [Portuguese]	Europe	European	85	84	YA003015
Östergötland/Jönköping, Sweden [Swedish]	Europe	European	40	38	YA003073
Panama [Panamanian]	Latin America	Mixed American	100	92	YA003888
Peru [Peruvian]	Latin America	Mixed American	83	80	YA003857
Philippines [Filipino]	Asia	Asian	169	164	YA003206
Poznan, Poland [Polish]	Europe	European	150	150	YA003801
Puglia, Italy [Italian]	Europe	European	160	147	YA003786, YA003730
Ravenna, Italy [Italian]	Europe	European	382	365	YA003262
Reutte, Austria [Tyrolean]	Europe	European	259	253	YA003715
Rio de Janeiro, Brazil [Admixed Brazilian]	Latin America	Mixed American	123	123	YA003266
Rostock, Germany [German]	Europe	European	530	526	YA003713
Santa Cruz, Argentina [European]	Latin America	European	50	48	YA003854
Sao Gabriel de Cachoeira, Brazil [Native American]	Latin America	Native American	61	59	YA003788
Sao Paulo, Brazil [Admixed Brazilian]	Latin America	Mixed American	120	119	YA003142
Shantou, China [Minnan Han]	Asia	Asian	109	104	YA003308
Shizuoka, Japan [Japanese]	Asia	Asian	64	64	YA003394
Sicily, Italy [Italian]	Europe	European	157	151	YA003891, YA003744, YA003725
Singapore [Han]	Asia	Asian	104	99	YA003270
Singapore [Indian]	Asia	Asian	106	93	YA003271
Singapore [Malay]	Asia	Asian	104	96	YA003272
Skaraborg, Sweden [Swedish]	Europe	European	44	44	YA003460
South Africa [Xhosa]	Africa	African	114	110	YA003258
South Korea [Korean]	Asia	Asian	300	294	YA003406
Southern China, China [Han]	Asia	Asian	30	29	YA003866
Southern England [English]	Europe	European	114	114	YA003882
Southern India, India [Tamil]	Asia	Asian	126	115	YA003312
Southern Portugal, Portugal [Portuguese]	Europe	European	80	78	YA003017
Southwestern USA, USA [African American]	North America	African	38	38	YA003863
Stuttgart, Germany [German]	Europe	European	118	116	YA003031
Texas, USA [Gujarati Indians]	North America	Asian	66	65	YA003867
Tokyo, Japan [Japanese]	Asia	Asian	59	57	YA003868
Turku, Finland [Finnish]	Europe	European	162	160	YA003878
Tuscany, Italy [Italian]	Europe	European	59	58	YA003873
United Kingdom [British]	Europe	European	47	44	YA003879
Upper Bavaria, Germany [German]	Europe	European	200	195	YA003790
Uppsala, Sweden [Swedish]	Europe	European	54	51	YA003075
USA [African American]	North America	African	509	488	YA003313, YA003485
USA [Asian American]	North America	Asian	96	94	YA003316
USA [European American]	North America	European	534	522	YA003314, YA003486
USA [Hispanic American]	North America	Mixed American	403	380	YA003315, YA003487
Utah, USA [European American]	North America	European	57	55	YA003864
Värmland, Sweden [Swedish]	Europe	European	42	42	YA003074
Västerbotten, Sweden [Swedish]	Europe	European	41	41	YA003076
Vilnius, Lithuania [Lithuanian]	Europe	European	84	84	YA002883
Vlaams-Brabant, Belgium [Belgian]	Europe	European	105	101	YA003652
Wales [Welsh]	Europe	European	118	117	YA003883
Webuye, Kenya [Luhya]	Africa	African	44	42	YA003870
Western Alaska, USA [Yupik]	North America	Native American	141	139	YA003682
Wroclaw, Poland [Polish]	Europe	European	100	100	YA002967
Xishuangbanna, China [Dai]	Asia	Asian	92	91	YA003876, YA003877
Xuanwei, China [Han]	Asia	Asian	145	145	YA003793
Yunnan, China [Bai]	Asia	Asian	101	90	YA003875
Zagreb, Croatia [Croatian]	Europe	European	114	113	YA003130
Zimbabwe [Zimbabwean]	Africa	African	55	53	YA003884
Zürich, Switzerland [Swiss]	Europe	European	150	147	YA003269
a Size AMOVA: sample size after excluding carriers of variant alleles.
