# Supplementary material for: A global analysis of Y-chromosomal haplotype diversity for 23 STR loci
Source: Forensic Sci Int Genet. 2014 Sep;12(100):12–23. doi: 10.1016/j.fsigen.2014.04.008 (PMC4127773; doi:10.1016/j.fsigen.2014.04.008)
Supplement: Supplementary file 3 [file mmc3.xlsx]

## Sheet: Table S3
Table S3. Allele range as well as frequencies for ladder and variant alleles of the 23 loci included in PPY23 in the whole data set.
DYS19				DYS389I				DYS389II a				DYS389II.I				DYS390				DYS391				DYS392				DYS393				DYS385																DYS438
Allele	Frequency	%		Allele	Frequency	%		Allele	Frequency	%		Allele	Frequency	%		Allele	Frequency	%		Allele	Frequency	%		Allele	Frequency	%		Allele	Frequency	%		Allele	Frequency	%		Allele	Frequency	%		Allele	Frequency	%		Allele	Frequency	%		Allele	Frequency
9	4	0.020377		9	2	0.0101885		24	3	0.0152827		11	3	0.0152827		18	1	0.00509424		6	7	0.0356597		7	3	0.0152827		8	1	0.00509424		10,10	12	0.0611309		12,14	707	3.60163		13.2,13.2	1	0.00509424		17,17	148	0.753948		7	7
10	1	0.00509424		10	18	0.0916964		25	15	0.0764137		12	6	0.0305655		19	1	0.00509424		7	4	0.020377		8	2	0.0101885		9	2	0.0101885		10,11	13	0.0662252		12,14.2	1	0.00509424		13.2,14	1	0.00509424		17,18	278	1.4162		8	70
11	16	0.0815079		11	115	0.585838		26	38	0.193581		13	19	0.0967906		20	46	0.234335		8	25	0.127356		9	14	0.0713194		10	7	0.0356597		10,12	18	0.0916964		12,15	297	1.51299		13.2,15	1	0.00509424		17,19	78	0.397351		9	1450
12	92	0.46867		12	4796	24.432		27	412	2.09883		14	66	0.33622		21	1192	6.07234		9	672	3.42333		10	203	1.03413		11	123	0.626592		10,13	38	0.193581		12,16	262	1.33469		13.2,18	1	0.00509424		17,20	31	0.157922		10	7410
13	1884	9.59755		13	10810	55.0688		28	3547	18.0693		15	1272	6.47988		22	2447	12.4656		10	11686	59.5313		11	8667	44.1518		12	3117	15.8788		10,14	393	2.00204		12,17	170	0.866021		14,14	672	3.42333		17,21	6	0.0305655		11	4180
14	8769	44.6714		14	3761	19.1594		29	6910	35.2012		16	10235	52.1396		23	5380	27.407		11	6895	35.1248		12	1151	5.86347		13	12653	64.4575		10,15	49	0.249618		12,18	147	0.748854		14,15	765	3.8971		17,22	2	0.0101885		12	5969
15	5419	27.6057		15	117	0.596026		30	5507	28.054		17	5679	28.9302		24	7261	36.9893		12	316	1.60978		13	6966	35.4865		14	3023	15.3999		10,16	21	0.106979		12,19	125	0.63678		14,16	329	1.67601		18,18	68	0.346409		13	482
16	2426	12.3586		16	7	0.0356597		31	2419	12.323		18	1965	10.0102		25	2926	14.9058		13	23	0.117168		14	2143	10.917		15	671	3.41824		10,17	34	0.173204		12,20	60	0.305655		14,16,17	1	0.00509424		18,19	34	0.173204		14	30
17	949	4.83444		0	1	0.00509424		32	682	3.47427		19	360	1.83393		26	339	1.72695		14	1	0.00509424		15	375	1.91034		16	25	0.127356		10,18	58	0.295466		12,21	19	0.0967906		14,17	323	1.64544		18,20	11	0.0560367		15	24
18	29	0.147733		12,13	1	0.00509424		33	78	0.397351		20	17	0.0866021		27	23	0.117168		10,11	1	0.00509424		16	75	0.382068		17	2	0.0101885		10,19	82	0.417728		12,22	8	0.0407539		14,17.2	1	0.00509424		19,19	21	0.106979		16	6
19	3	0.0152827		13,14	1	0.00509424		34	10	0.0509424		21	2	0.0101885		21.1	1	0.00509424						17	7	0.0356597		12.1	2	0.0101885		10,20	49	0.249618		12,23	1	0.00509424		14,18	192	0.978095		19,20	15	0.0764137		0	1
0	3	0.0152827		14,15	1	0.00509424		0	1	0.00509424		0	1	0.00509424		24.1	1	0.00509424						20	1	0.00509424		9,12	1	0.00509424		10,21	22	0.112073		12.1,16	1	0.00509424		14,19	111	0.565461		19,21	7	0.0356597		8.2	1
14.3	3	0.0152827						28,29	1	0.00509424		16,17	2	0.0101885		24.3	9	0.0458482						0	4	0.020377		12,13	1	0.00509424		10,22	3	0.0152827		12.2,14	5	0.0254712		14,20	47	0.239429		20,20	1	0.00509424
15.2	2	0.0101885						29,30	3	0.0152827		17,18	2	0.0101885		21,22	1	0.00509424						10.2	11	0.0560367		13,14	2	0.0101885		10.2,14	2	0.0101885		12.2,19	1	0.00509424		14,21	22	0.112073		20,21	1	0.00509424
12,15	1	0.00509424						30,31	2	0.0101885		18,19	1	0.00509424		22,23	2	0.0101885						12.2	1	0.00509424						11,11	201	1.02394		12.3,17	1	0.00509424		14,22	5	0.0254712		21,24	1	0.00509424
14,15	7	0.0356597						31,32	1	0.00509424														13.1	1	0.00509424						11,12	155	0.789608		13,13	349	1.77789		14,23	1	0.00509424		7,16	4	0.020377
14,15,17	1	0.00509424						32,33	1	0.00509424														13.2	1	0.00509424						11,12,13	1	0.00509424		13,14	1073	5.46612		14,24	1	0.00509424		8,14	4	0.020377
15,16	18	0.0916964																						14.1	1	0.00509424						11,12,14	1	0.00509424		13,14,15	1	0.00509424		14.2,18	1	0.00509424		8,15	1	0.00509424
15,17	3	0.0152827																						11,12	1	0.00509424						11,12.3	1	0.00509424		13,14,16,18	1	0.00509424		15,15	321	1.63525		8,17	1	0.00509424
																								12,13	2	0.0101885						11,13	814	4.14671		13,14,17	1	0.00509424		15,15.2	7	0.0356597		8,18	1	0.00509424
																								14,15	1	0.00509424						11,13.2	7	0.0356597		13,14,18	1	0.00509424		15,16	322	1.64035		9,11	7	0.0356597
																																11,14	4756	24.2282		13,14.2	2	0.0101885		15,16.2	1	0.00509424		9,12	1	0.00509424
																																11,14,15	2	0.0101885		13,15	447	2.27713		15,17	278	1.4162		9,13	1	0.00509424
																																11,14.2	4	0.020377		13,16	414	2.10902		15,18	170	0.866021		9,14	27	0.137545
																																11,15	1112	5.6648		13,17	420	2.13958		15,19	129	0.657157		9,15	3	0.0152827
																																11,16	197	1.00357		13,17.1	1	0.00509424		15,20	71	0.361691		9,16	5	0.0254712
																																11,17	61	0.310749		13,17.2	4	0.020377		15,21	14	0.0713194		9,18	4	0.020377
																																11,17.2	1	0.00509424		13,18	269	1.37035		15,22	8	0.0407539		9,19	6	0.0305655
																																11,18	35	0.178299		13,18,19	1	0.00509424		15.2,17	2	0.0101885		9,20	3	0.0152827
																																11,19	36	0.183393		13,18,20	1	0.00509424		15.2,18	1	0.00509424
																																11,20	23	0.117168		13,19	233	1.18696		16,16	230	1.17168
																																11,21	3	0.0152827		13,20	103	0.524707		16,17	412	2.09883
																																11,22	1	0.00509424		13,21	50	0.254712		16,18	374	1.90525
																																11.2,14	2	0.0101885		13,22	15	0.0764137		16,19	129	0.657157
																																11.2,17	1	0.00509424		13,23	6	0.0305655		16,20	41	0.208864
																																11.3,12.3	1	0.00509424		13,24	1	0.00509424		16,21	9	0.0458482
																																12,12	208	1.0596		13,25	2	0.0101885		16,22	4	0.020377
																																12,13	238	1.21243		13,26	1	0.00509424		16.2,17	2	0.0101885
																																12,13.2	2	0.0101885		13,28	1	0.00509424		16.2,19	1	0.00509424
Allele range including null alleles, intermediate alleles and copy number variants for the 23 loci of the PPY23 kit.
Relative frequencies (%) are based on the whole study population (n=19,630 samples), respectively.
a Marker DYS389II entered the calculations as difference between the total repeat count and the count at DYS389I (denoted by DYS389II.I).
b Six loci specific to the PPY23 marker set.
[truncated: 40 more columns]
