# Supplementary material for: A global analysis of Y-chromosomal haplotype diversity for 23 STR loci
Source: Forensic Sci Int Genet. 2014 Sep;12(100):12–23. doi: 10.1016/j.fsigen.2014.04.008 (PMC4127773; doi:10.1016/j.fsigen.2014.04.008)
Supplement: Supplementary file 4 [file mmc4.xlsx]

## Sheet: Table S4
Table S4. Gene diversity (GD) of each locus included in PPY23 for the whole data set and for meta-populations defined by continental residency and ancestry, respectively.
										Grouping by continental residency																				Grouping by continental ancestry
Marker	Forensic marker set						Overall			Africa				Asia				Europe				Latin America				North America				African				Asian				European				Native American				Mixed American
	MHT	SWGDAM	PPY12	Yfiler	PPY23		19630 haplotypes			445 haplotypes				3458 haplotypes				11968 haplotypes				1183 haplotypes				2576 haplotypes				1294 haplotypes				3976 haplotypes				12585 haplotypes				558 haplotypes				1217 haplotypes
	9 marker	11 marker	12 marker	17 marker	23 marker		129 populations			6 populations				22 populations				72 populations				14 populations				15 populations				10 populations				28 populations				76 populations				5 populations				10 populations
							# Alleles	GD		# Alleles	GD	Rank		# Alleles	GD	Rank		# Alleles	GD	Rank		# Alleles	GD	Rank		# Alleles	GD	Rank		# Alleles	GD	Rank		# Alleles	GD	Rank		# Alleles	GD	Rank		# Alleles	GD	Rank		# Alleles	GD	Rank
DYS385ab	x	x	x	x	x		146	0.922918		45	0.929416	1		111	0.974063	1		102	0.874801	1		63	0.932297	1		79	0.93162	1		62	0.943993	1		116	0.974354	1		101	0.869747	1		50	0.956861	1		63	0.92436	1
DYS481					x		30	0.834019		12	0.826642	2		24	0.841555	2		24	0.813185	2		15	0.808864	2		17	0.835198	2		15	0.852095	2		25	0.839277	2		21	0.804901	2		11	0.801786	3		16	0.812636	2
DYS570					x		28	0.80333		11	0.794109	4		19	0.831286	3		23	0.796895	3		11	0.778475	4		16	0.788577	4		13	0.7955	4		19	0.830908	3		23	0.792215	3		10	0.795448	4		14	0.789802	4
DYS458				x	x		31	0.79066		10	0.729669	7		23	0.827473	4		25	0.779676	4		18	0.777531	5		17	0.786345	5		13	0.749596	6		23	0.824812	4		25	0.779908	4		11	0.778396	5		16	0.774928	5
DYS576					x		21	0.788855		10	0.798289	3		17	0.799607	5		17	0.775178	5		11	0.792719	3		14	0.808377	3		11	0.802648	3		17	0.799918	5		17	0.772377	5		10	0.801831	2		11	0.796185	3
DYS390	x	x	x	x	x		15	0.746353		8	0.539366	15		10	0.73254	10		11	0.730865	7		7	0.709448	9		9	0.756012	7		9	0.605112	14		10	0.743961	9		11	0.720565	7		7	0.648115	13		8	0.687631	12
DYS635				x	x		21	0.743488		10	0.650511	9		16	0.769962	6		15	0.682142	10		11	0.723227	6		12	0.75876	6		12	0.690017	8		16	0.778808	6		16	0.674823	10		8	0.613289	16		12	0.727194	6
DYS643					x		18	0.720209		9	0.763205	5		12	0.751006	8		14	0.663195	11		10	0.637207	16		12	0.730909	9		11	0.777266	5		13	0.759306	7		14	0.651151	12		8	0.559236	20		12	0.666048	15
DYS438		x	x	x	x		12	0.713662		6	0.434406	19		9	0.570726	20		10	0.698717	9		8	0.71224	8		10	0.702156	11		7	0.49919	19		9	0.600615	20		10	0.6865	9		5	0.65491	11		9	0.706917	8
DYS456				x	x		15	0.706227		7	0.504656	17		10	0.609329	19		14	0.734405	6		10	0.678434	13		10	0.675363	14		8	0.581985	16		10	0.603086	19		14	0.736859	6		10	0.646635	14		11	0.68006	13
DYS19	x	x	x	x	x		19	0.697426		8	0.743193	6		12	0.692031	11		16	0.647613	13		9	0.700789	10		13	0.72847	10		12	0.739954	7		12	0.693122	11		16	0.634208	14		6	0.585478	19		10	0.695836	10
DYS448				x	x		25	0.693772		9	0.627442	11		15	0.764997	7		21	0.637013	15		11	0.700027	11		19	0.73568	8		15	0.669524	10		15	0.757525	8		21	0.634143	15		9	0.753531	6		11	0.707919	7
DYS439		x	x	x	x		16	0.693169		5	0.604464	12		9	0.682271	12		13	0.700512	8		8	0.674669	14		12	0.673102	15		9	0.630704	12		9	0.689571	12		14	0.695757	8		8	0.719671	8		9	0.676692	14
DYS549					x		12	0.665475		6	0.600577	13		9	0.642454	16		10	0.653189	12		8	0.686854	12		7	0.699741	12		7	0.648429	11		9	0.634852	17		10	0.652852	11		6	0.712039	9		8	0.690598	11
DYS392	x	x	x	x	x		21	0.663323		6	0.172679	22		14	0.743391	9		13	0.615267	16		12	0.717023	7		13	0.690158	13		11	0.336469	22		14	0.739288	10		13	0.620794	16		11	0.742489	7		10	0.696868	9
DYS389II.I	x	x	x	x	x		15	0.629914		8	0.678773	8		9	0.658479	14		11	0.601504	18		9	0.660525	15		12	0.648224	16		11	0.679725	9		9	0.665937	13		11	0.590435	19		6	0.651139	12		10	0.649609	16
DYS533					x		14	0.624682		6	0.490272	18		9	0.626525	18		11	0.592898	19		9	0.620682	17		9	0.640544	17		7	0.547873	17		9	0.630161	18		13	0.592436	18		6	0.642459	15		9	0.627233	17
DYS437			x	x	x		14	0.618915		6	0.227867	21		6	0.4891	21		11	0.639892	14		6	0.596572	18		9	0.604052	19		7	0.413191	20		6	0.486508	21		11	0.637135	13		3	0.553786	21		8	0.597765	18
GATAH4				x	x		12	0.612423		6	0.516439	16		9	0.634501	17		9	0.604859	17		8	0.593304	19		8	0.625606	18		6	0.582122	15		9	0.637297	16		10	0.601504	17		6	0.668462	10		7	0.587259	19
DYS389I	x	x	x	x	x		12	0.600302		6	0.58597	14		8	0.656399	15		9	0.559786	20		5	0.574886	20		9	0.590455	20		7	0.539267	18		8	0.665399	14		9	0.557706	20		5	0.610349	17		6	0.576258	20
DYS393	x	x	x	x	x		14	0.534412		5	0.649469	10		9	0.659662	13		10	0.458376	22		7	0.509498	22		9	0.533763	21		8	0.618537	13		10	0.655398	15		9	0.44574	22		7	0.608122	18		7	0.472346	22
DYS391	x	x	x	x	x		10	0.520819		6	0.418059	20		8	0.41357	22		8	0.535156	21		7	0.536446	21		8	0.505911	22		7	0.408435	21		8	0.409027	22		8	0.539164	21		5	0.414194	22		8	0.560396	21
Markers are ranked according to their gene diversity (GD) in the whole study population (n=19,630 haplotypes).
GD and ranking based on GD are displayed according to grouping by continental residency and continental ancrestry.
MHT, minimal haplotype; SWGDAM, Scientific Working Group for DNA Analysis Methods; PPY12, PowerPlex®Y12; Yfiler, Yfiler®kit; PPY23, PowerPlex®Y23
[truncated: 1 more columns]
