# Supplementary material for: A global analysis of Y-chromosomal haplotype diversity for 23 STR loci
Source: Forensic Sci Int Genet. 2014 Sep;12(100):12–23. doi: 10.1016/j.fsigen.2014.04.008 (PMC4127773; doi:10.1016/j.fsigen.2014.04.008)
Supplement: Supplementary file 5 [file mmc5.xlsx]

## Sheet: Table S5
Table S5. Diversity values and forensic parameter estimates for loci included in Yfiler and in PPY23, respectively, for the whole data set and for meta-populations defined by continental residency and ancestry, respectively.
PPY23				Grouping by continental residency										Grouping by continental ancestry
		Overalla		Africa		Asia		Europe		Latin America		North America		African		Asian		European		Native American		Mixed American
		19630 haplotypes		445 haplotypes		3458 haplotypes		11968 haplotypes		1183 haplotypes		2576 haplotypes		1294 haplotypes		3976 haplotypes		12585 haplotypes		558 haplotypes		1217 haplotypes
# Haplotypes observed		129 populations		6 populations		22 populations		72 populations		14 populations		15 populations		10 populations		28 populations		76 populations		5 populations		10 populations
n=1 (unique)		18237 (92.9%)		337 (75.7%)		3293 (95.2)		11185 (93.5%)		1094 (92.5%)		2378 (92.3%)		1170 (90.4%)		3760 (94.6%)		11801 (93.8%)		396 (71.0%)		1159 (95.2%)
n=2		531		27		65		314		38		67		35		79		323		52		24
n=3		64		6		9		32		3		12		6		14		31		10		2
n=4		16		4		2		7		1		3		4		4		5		3		1
n=5		6		1				3				2		1				3		2
n=6		2		-				1				1		-				-		1
n=7		2		1				-						1				-
n=8		1		1				-						1				-
n=9		-						-										-
n=10		-						1										1
n=11		1
HD		0.999995		0.998704		0.999983		0.999992		0.999924		0.999953		0.999837		0.999982		0.999993		0.999131		0.999951
MP		5.63×10-5		3.54×10-3		3.07×10-4		9.11×10-5		9.21×10-5		4.35×10-4		9.35×10-4		2.70×10-4		8.60×10-5		2.66×10-3		8.70×10-4
MP as 1 in …		17760		283		3262		10975		1086		2298		1070		3706		11623		377		1150
# Distinct haplotypes		18860		377		3369		11543		1136		2463		1218		3857		12164		464		1186
# Population specific haplotypes		-		376		3367		11516		1127		2446		1213		3848		12136		458		1176
DC		0.960774		0.847191		0.974263		0.964489		0.96027		0.956134		0.941267		0.97007		0.966547		0.831541		0.974528
a Diversity values and forensic parameter estimates for loci included in PPY23 for the whole data set were taken from Table 1.
HD, haplotype diversity; MP, match probability; DC, discrimination capacity
Yfiler				Grouping by continental residency										Grouping by continental ancestry
		Overall		Africa		Asia		Europe		Latin America		North America		African		Asian		European		Native American		Mixed American
		19630 haplotypes		445 haplotypes		3458 haplotypes		11968 haplotypes		1183 haplotypes		2576 haplotypes		1294 haplotypes		3976 haplotypes		12585 haplotypes		558 haplotypes		1217 haplotypes
# Haplotypes observed		129 populations		6 populations		22 populations		72 populations		14 populations		15 populations		10 populations		28 populations		76 populations		5 populations		10 populations
n=1 (unique)		15263 (77.8%)		305 (68.5%)		3058 (88.4%)		9121 (76.2%)		1044 (88.3%)		2203 (85.5%)		1107 (85.5%)		3456 (86.9%)		9549 (75.9%)		342 (61.3%)		1109 (91.1%)
n=2		1064		32		148		675		51		93		52		175		728		44		38
n=3		256		4		16		181		8		24		5		19		191		12		8
n=4		94		7		7		60		2		11		8		12		63		8		2
n=5		63		2		4		31		1		7		2		6		36		6
n=6		21		1		-		15				3		1		-		14		2
n=7		12		-		-		11				-		-		-		16		-
n=8		12		1		1		5				-		1		3		4		-
n=9		9		-				4				2		-		-		3		2
n=10		4		-				3						-		-		3
n=11		5		-				6						-		1		7
n=12		3		1				2						1				2
n=13		2						-										-
n=14		1						2										-
n=15		2						2										4
n=16		-						2										-
n=17		2						-										1
n=18		1						2										-
n=19		-						1										1
n=20		2						1										1
n=21		1						-										2
n=22		1						-										-
n=23		-						-										-
n=24		-						-										-
n=25		1						-										-
n=26		-						-										-
n=27		-						-										-
n=28		-						-										-
n=29		-						-										-
n=30		-						-										-
n ϵ (30, 40]		1						1										1
HD		0.999962		0.997824		0.999949		0.99993		0.999861		0.999874		0.999708		0.999936		0.999934		0.998134		0.9999
MP		8.94×10-5		4.42×10-3		3.40×10-4		1.53×10-4		9.84×10-4		5.14×10-4		1.06×10-3		3.15×10-4		1.46×10-4		3.65×10-3		9.22×10-4
MP as 1 in …		11189		227		2939		6527		1017		1945		940		3174		6856		274		1086
# Distinct haplotypes		16820		353		3234		10125		1106		2343		1177		3672		10626		416		1157
# Population specific haplotypes		-		345		3202		9834		1007		2116		1119		3631		10425		384		1046
DC		0.856852		0.793258		0.935223		0.846006		0.934911		0.90955		0.909583		0.923541		0.844338		0.74552		0.950698
HD, haplotype diversity; MP, match probability; DC, discrimination capacity
