# Supplementary material for: A global analysis of Y-chromosomal haplotype diversity for 23 STR loci
Source: Forensic Sci Int Genet. 2014 Sep;12(100):12–23. doi: 10.1016/j.fsigen.2014.04.008 (PMC4127773; doi:10.1016/j.fsigen.2014.04.008)
Supplement: Supplementary file 6 [file mmc6.xlsx]

## Sheet: Table S6
Table S6. Pairwise RST value estimates (under the diagonal) and their significance (p values, above the diagonal) between all populations, grouped by continental residency, based on the 23 loci included in PPY23.
				Africa							Asia																							Europe
				Ibadan, Nigeria [Yoruba]	Kinyawa, Kenya [Maasai]	North-Benin, Benin [Beninese]	South Africa [Xhosa]	Webuye, Kenya [Luhya]	Zimbabwe [Zimbabwean]		Beijing, China [Han]	Chengdu, China [Han]	East Timor [Melanesian]	Gunma, Japan [Japanese]	Ho Chi Minh City, Vietnam [Kinh]	Ibaraki, Japan [Japanese]	Iraq [Iraqi]	Lebanon [Lebanese]	Luzon, Philippines [Filipino]	Philippines [Filipino]	Shantou, China [Minnan Han]	Shizuoka, Japan [Japanese]	Singapore [Han]	Singapore [Indian]	Singapore [Malay]	South Korea [Korean]	Southern China, China [Han]	Southern India, India [Tamil]	Tokyo, Japan [Japanese]	Xishuangbanna, China [Dai]	Xuanwei, China [Han]	Yunnan, China [Bai]		Antwerpen, Belgium [Belgian]	Aragon, Spain [Spanish]	Asturias, Spain [Spanish]	Baranya, Hungary [Romani]	Barcelona, Spain [Spanish]	Basel, Switzerland [Swiss]	Berlin, Germany [German]	Bialystok, Poland [Polish]	Blekinge, Sweden [Swedish]	Bohemia, Czechia [Czech]	Bosnia and Herzegovina [Bosnian]	Brescia, Italy [Italian]	Budapest, Hungary [Hungarian]	Calabria, Italy [Italian]	Central England [English]	Central Poland, Poland [Polish]
	Africa	Ibadan, Nigeria [Yoruba]			+	0.32086	+	0.00099	0.2082		+	+	+	+	+	+	+	+	+	+	+	+	+	+	+	+	+	+	+	+	+	+		+	+	+	+	+	+	+	+	+	+	+	+	+	+	+	+
		Kinyawa, Kenya [Maasai]		0.23327		+	+	0.0001	+		+	+	+	+	+	+	+	+	+	+	+	+	+	+	+	+	+	+	+	+	+	+		+	+	+	+	+	+	+	+	0.0001	+	+	+	+	0.02059	+	+
		North-Benin, Benin [Beninese]		0 a	0.20604		0.0001	0.02336	0.94446		+	+	+	+	+	+	+	+	+	+	+	+	+	+	+	+	+	+	+	+	+	+		+	+	+	+	+	+	+	+	+	+	+	+	+	+	+	+
		South Africa [Xhosa]		0.10302	0.11078	0.07875		0.02762	+		+	+	+	0.0001	+	+	+	+	+	+	+	+	+	+	+	+	+	+	+	+	+	+		+	+	+	+	+	+	+	+	0.0001	+	+	+	+	0.0005	+	+
		Webuye, Kenya [Luhya]		0.03515	0.13938	0.02915	0.05577		0.03633		+	+	+	+	+	+	+	+	+	+	+	+	+	+	+	+	+	+	+	+	+	+		+	+	+	+	+	+	+	+	+	+	+	+	+	+	+	+
		Zimbabwe [Zimbabwean]		0.00068	0.1859	0.00426	0.09589	0.00906			+	+	+	+	+	+	+	+	+	+	+	+	+	+	+	+	+	+	+	+	+	+		+	+	+	+	+	+	+	+	+	+	+	+	+	+	+	+
	Asia	Beijing, China [Han]		0.45366	0.18177	0.44107	0.3398	0.38784	0.41974			0.6735	+	+	0.05079	+	+	+	+	+	0.0001	+	0.0104	+	0.00099	+	0.21533	+	+	+	0.00683	0.00426		+	+	+	+	+	+	+	+	+	+	+	+	+	+	+	+
		Chengdu, China [Han]		0.46636	0.17808	0.44754	0.33056	0.39305	0.42521		0.00355		+	+	0.01614	+	+	+	+	0.0001	0.00099	+	0.03435	+	0.00208	+	0.07395	+	+	+	0.13177	0.00901		+	+	+	+	+	+	+	+	+	+	+	+	+	+	+	+
		East Timor [Melanesian]		0.35073	0.12643	0.31819	0.21311	0.27989	0.31623		0.11136	0.09283		+	+	+	+	+	+	+	+	+	+	+	+	+	+	+	+	+	+	+		+	+	+	+	+	+	+	+	+	+	+	+	+	0.0001	+	+
		Gunma, Japan [Japanese]		0.41399	0.16097	0.39501	0.25417	0.31593	0.36042		0.13162	0.12194	0.1496		+	0.55678	+	+	+	+	+	0.33244	+	+	+	+	0.0005	+	0.45817	+	+	+		+	+	+	+	+	+	+	+	+	+	+	+	+	+	+	+
		Ho Chi Minh City, Vietnam [Kinh]		0.486	0.19903	0.46537	0.33188	0.40286	0.43764		0.01916	0.00512	0.11368	0.1101		+	+	+	0.0001	0.00129	0.0005	+	0.06821	+	0.02336	+	0.7721	+	0.0001	0.0001	0.04109	0.0197		+	+	+	+	+	+	+	+	+	+	+	+	+	+	+	+
		Ibaraki, Japan [Japanese]		0.39713	0.18756	0.38387	0.28586	0.32218	0.35767		0.08828	0.0721	0.14544	0.00794	0.06117		+	+	+	+	+	0.69835	+	+	+	+	0.0002	+	0.3561	+	+	+		+	+	+	+	+	+	+	+	+	+	+	+	+	+	+	+
		Iraq [Iraqi]		0.44729	0.14373	0.43086	0.31492	0.36128	0.40903		0.12545	0.13931	0.15067	0.22664	0.15606	0.20043		0.06138	+	+	+	+	+	0.01218	+	+	+	0.12464	+	+	+	+		+	+	+	0.00376	+	+	+	+	+	0.0001	+	+	0.0301	0.50431	+	+
		Lebanon [Lebanese]		0.37443	0.11207	0.36263	0.27599	0.30145	0.34436		0.09753	0.10705	0.13319	0.19239	0.12461	0.18472	0.00322		+	+	+	+	+	+	+	+	+	+	+	+	+	+		+	+	+	+	+	+	+	+	+	+	+	+	+	0.6827	+	+
		Luzon, Philippines [Filipino]		0.3697	0.16775	0.36059	0.2796	0.31343	0.34442		0.05934	0.05402	0.08545	0.12083	0.05084	0.11217	0.13657	0.12758		0.42897	+	+	+	+	0.0001	+	0.00188	+	+	+	+	+		+	+	+	+	+	+	+	+	+	+	+	+	+	+	+	+
		Philippines [Filipino]		0.41346	0.18156	0.40004	0.31172	0.34366	0.37767		0.05706	0.05419	0.10041	0.11152	0.05053	0.09907	0.14094	0.12559	0.00124		+	+	+	+	0.15682	+	0.03257	+	+	+	+	+		+	+	+	+	+	+	+	+	+	+	+	+	+	+	+	+
		Shantou, China [Minnan Han]		0.51189	0.23026	0.49534	0.3865	0.44775	0.472		0.01835	0.02004	0.15873	0.18316	0.0375	0.1109	0.20225	0.14933	0.08096	0.0857		+	0.31017	+	+	+	0.00396	+	+	0.00416	0.0001	+		+	+	+	+	+	+	+	+	+	+	+	+	+	+	+	+
		Shizuoka, Japan [Japanese]		0.4085	0.18444	0.38534	0.2766	0.32114	0.35815		0.12105	0.09727	0.14982	0.00271	0.08806	0 a	0.23528	0.21053	0.12529	0.11841	0.14668		+	+	+	0.00228	0.0002	+	0.35838	+	+	+		+	+	+	+	+	+	+	+	+	+	+	+	+	+	+	+
		Singapore [Han]		0.50069	0.20397	0.48388	0.36511	0.42849	0.45864		0.00631	0.00689	0.13183	0.14104	0.01979	0.08686	0.18325	0.13366	0.05735	0.05651	0.00128	0.11849		+	+	+	0.03208	+	+	0.00713	0.50302	0.0101		+	+	+	+	+	+	+	+	+	+	+	+	+	+	+	+
		Singapore [Indian]		0.41386	0.15121	0.39596	0.30852	0.33672	0.3745		0.09884	0.10758	0.12374	0.17961	0.12141	0.1594	0.01597	0.02063	0.09077	0.08803	0.16057	0.18386	0.14454		+	+	+	0.01337	+	+	+	+		+	+	+	0.0004	+	+	+	+	0.0005	+	+	+	0.0004	0.25354	+	+
		Singapore [Malay]		0.41304	0.16147	0.39736	0.29119	0.32805	0.36788		0.06424	0.0578	0.08774	0.07291	0.04966	0.07421	0.14357	0.1246	0.0248	0.01163	0.10876	0.09377	0.06673	0.10224		+	0.1783	+	+	+	+	+		+	+	+	+	+	+	+	+	+	+	+	+	+	+	+	+
		South Korea [Korean]		0.43349	0.21228	0.42424	0.32224	0.36347	0.40023		0.04898	0.04847	0.15051	0.08881	0.04841	0.04203	0.17798	0.1524	0.1091	0.1044	0.06807	0.06744	0.05703	0.14612	0.09564		0.0001	+	+	+	+	+		+	+	+	+	+	+	+	+	+	+	+	+	+	+	+	+
		Southern China, China [Han]		0.50526	0.20168	0.48896	0.33624	0.43236	0.46024		0.01336	0 a	0.09669	0.11868	0 a	0.0623	0.15191	0.1185	0.04612	0.04649	0.037	0.0942	0.02463	0.11117	0.05169	0.05241		+	0.0003	0.0001	0.02119	0.00693		+	+	+	+	+	+	+	+	+	+	+	+	+	+	+	+
		Southern India, India [Tamil]		0.43408	0.14884	0.41925	0.316	0.35778	0.39789		0.09899	0.11115	0.13224	0.17258	0.13006	0.1585	0.01144	0.02415	0.11645	0.11105	0.1752	0.18656	0.15252	0.00949	0.10932	0.15236	0.1155		+	+	+	+		+	+	+	0.11751	+	+	+	+	0.0001	0.0003	+	+	0.01782	0.03515	+	+
		Tokyo, Japan [Japanese]		0.43382	0.18858	0.41053	0.29657	0.34076	0.38029		0.11476	0.09553	0.1656	0 a	0.07781	0 a	0.22518	0.20024	0.12743	0.1176	0.14257	0 a	0.11215	0.1809	0.08922	0.07502	0.08641	0.17881		+	+	+		+	+	+	+	+	+	+	+	+	+	+	+	+	+	+	+
		Xishuangbanna, China [Dai]		0.55399	0.26367	0.54174	0.41836	0.48369	0.5107		0.04066	0.04027	0.20094	0.18917	0.04508	0.10604	0.23033	0.16791	0.10214	0.10508	0.0173	0.14505	0.01716	0.19165	0.11479	0.06456	0.07132	0.20617	0.13218		0.00079	0.00109		+	+	+	+	+	+	+	+	+	+	+	+	+	+	+	+
		Xuanwei, China [Han]		0.46749	0.20207	0.44949	0.34058	0.39529	0.42904		0.01114	0.00094	0.09486	0.12732	0.0097	0.07928	0.1627	0.13289	0.0578	0.05699	0.0205	0.10623	0.00562	0.13335	0.05518	0.05048	0.01022	0.13773	0.10317	0.02773		0.0392		+	+	+	+	+	+	+	+	+	+	+	+	+	+	+	+
		Yunnan, China [Bai]		0.51868	0.24054	0.50146	0.40457	0.43603	0.47052		0.03618	0.04681	0.19038	0.15996	0.04951	0.09614	0.1618	0.12676	0.11055	0.09933	0.0431	0.13376	0.03763	0.12999	0.10435	0.05269	0.07024	0.14248	0.11837	0.02175	0.04239			+	+	+	+	+	+	+	+	+	+	+	+	+	+	+	+
	Europe	Antwerpen, Belgium [Belgian]		0.47707	0.19634	0.45999	0.33932	0.39455	0.44432		0.1294	0.13693	0.15723	0.2143	0.14959	0.17486	0.06353	0.06934	0.12897	0.14217	0.19084	0.20409	0.17225	0.06803	0.14312	0.14296	0.16044	0.07612	0.2003	0.19353	0.1445	0.15511			0.01723	0.02089	+	0.71983	0.00515	+	+	+	+	+	0.2772	+	+	0.18553	+
		Aragon, Spain [Spanish]		0.53625	0.26002	0.52284	0.40495	0.46268	0.50579		0.12886	0.13607	0.19975	0.24356	0.14378	0.17735	0.08809	0.09241	0.14776	0.16131	0.18836	0.21434	0.1764	0.0874	0.17287	0.13655	0.15671	0.09273	0.20724	0.18566	0.14388	0.13726		0.0152		0.38907	+	0.54173	+	+	+	+	+	+	0.03	+	+	0.22354	+
		Asturias, Spain [Spanish]		0.52151	0.24162	0.50863	0.39487	0.44526	0.491		0.13097	0.14296	0.19852	0.24198	0.15505	0.18823	0.06347	0.07152	0.15016	0.16071	0.19257	0.2262	0.1776	0.07153	0.1683	0.14368	0.16708	0.0757	0.21736	0.18914	0.15132	0.1368		0.01032	0.00192		+	0.54816	+	+	+	+	+	+	0.05792	+	+	0.04485	+
		Baranya, Hungary [Romani]		0.45176	0.12412	0.43063	0.30141	0.37727	0.40876		0.13097	0.1409	0.12909	0.17442	0.17775	0.1631	0.08091	0.06917	0.15844	0.16511	0.22248	0.1773	0.19624	0.0699	0.15905	0.19295	0.16235	0.03329	0.17251	0.2734	0.17434	0.20447		0.15622	0.1826	0.16891		+	+	+	+	+	+	+	+	0.0001	0.00584	+	+
		Barcelona, Spain [Spanish]		0.55727	0.26131	0.54008	0.41981	0.47525	0.51699		0.14336	0.15395	0.21951	0.25918	0.16556	0.18842	0.08244	0.08781	0.16939	0.17576	0.20337	0.22497	0.19494	0.08374	0.18638	0.15441	0.18299	0.08932	0.21439	0.19947	0.16099	0.1312		0.02438	0.00048	0.00196	0.18684		0.0104	+	+	0.0001	0.0004	+	0.26403	+	+	0.73409	+
		Basel, Switzerland [Swiss]		0.411	0.15571	0.39864	0.29808	0.3338	0.38184		0.1093	0.11702	0.14357	0.19039	0.12978	0.17019	0.03194	0.03942	0.13213	0.1336	0.16102	0.1965	0.1444	0.04576	0.12678	0.12612	0.13452	0.0522	0.19046	0.16134	0.13059	0.12595		0.00705	0.02933	0.01598	0.12059	0.02976		+	+	0.00406	0.0003	+	0.00366	+	0.0002	0.00069	+
		Berlin, Germany [German]		0.40279	0.12086	0.38227	0.24629	0.3155	0.36771		0.12342	0.12892	0.10928	0.15358	0.13752	0.15338	0.05605	0.06436	0.12389	0.1335	0.20281	0.16974	0.17166	0.0702	0.11331	0.15233	0.13667	0.04903	0.16523	0.22082	0.14465	0.18386		0.04272	0.08599	0.07828	0.0748	0.1006	0.03841		+	0.01297	0.31561	+	+	0.09544	+	+	+
		Bialystok, Poland [Polish]		0.4089	0.15281	0.39505	0.27148	0.32551	0.37798		0.18084	0.18818	0.18098	0.16713	0.18393	0.1885	0.09511	0.1169	0.18377	0.18589	0.26525	0.19915	0.22992	0.12181	0.16009	0.21376	0.18197	0.07325	0.1879	0.28214	0.20899	0.2361		0.12866	0.15827	0.15063	0.07583	0.16297	0.12122	0.03981		+	+	+	+	+	+	+	0.05594
		Blekinge, Sweden [Swedish]		0.41778	0.11197	0.38891	0.24119	0.30756	0.3644		0.18689	0.19405	0.13781	0.20579	0.21091	0.20614	0.07657	0.06958	0.16737	0.1766	0.27353	0.21991	0.2391	0.09166	0.14963	0.20834	0.22823	0.08798	0.21624	0.28863	0.20302	0.22422		0.08041	0.15232	0.12496	0.13049	0.15172	0.04747	0.02915	0.09872		0.00653	+	+	0.00436	0.00465	0.0001	+
		Bohemia, Czechia [Czech]		0.4241	0.12086	0.39832	0.26446	0.32579	0.37914		0.13154	0.13813	0.131	0.15445	0.13975	0.15341	0.04621	0.05624	0.12797	0.13461	0.20928	0.16822	0.17904	0.06135	0.11619	0.16462	0.14657	0.04407	0.15697	0.22617	0.15499	0.17717		0.03398	0.07576	0.06472	0.07721	0.08363	0.0309	0 a	0.03672	0.02914		+	+	0.35125	0.0003	+	0.0001
		Bosnia and Herzegovina [Bosnian]		0.35146	0.14331	0.31678	0.21859	0.29126	0.32265		0.25869	0.23683	0.15215	0.19584	0.23337	0.23834	0.23256	0.22647	0.21763	0.23303	0.30832	0.2159	0.27788	0.22297	0.21033	0.31699	0.21891	0.20005	0.21454	0.35023	0.26241	0.3364		0.26392	0.31082	0.31543	0.12801	0.31541	0.26327	0.14727	0.13787	0.19698	0.14489		+	+	+	+	+
		Brescia, Italy [Italian]		0.55426	0.27231	0.54011	0.42755	0.47237	0.51716		0.16498	0.17846	0.24206	0.28623	0.18738	0.21175	0.08971	0.0921	0.19247	0.20219	0.22163	0.257	0.21506	0.10481	0.20837	0.16499	0.2096	0.11478	0.24591	0.21286	0.18149	0.13954		0.03978	0.02228	0.01626	0.2275	0.00395	0.03392	0.1254	0.1928	0.16208	0.10643	0.35691		+	+	0.04841	+
		Budapest, Hungary [Hungarian]		0.35751	0.08586	0.33144	0.22041	0.26702	0.31808		0.11239	0.11211	0.0965	0.13251	0.11525	0.14786	0.03335	0.04128	0.11263	0.11559	0.18141	0.15507	0.15164	0.04702	0.09737	0.15782	0.10979	0.03007	0.14793	0.20488	0.13684	0.16786		0.05485	0.09639	0.08674	0.04324	0.10284	0.04629	0 a	0.03144	0.03056	0 a	0.10859	0.12756		0.00871	+	+
		Calabria, Italy [Italian]		0.40271	0.08512	0.37438	0.25173	0.30206	0.3519		0.12492	0.13234	0.102	0.20576	0.15413	0.1931	0	0 a	0.12341	0.13073	0.19841	0.21223	0.17894	0.01679	0.13191	0.17709	0.14718	0.02579	0.20743	0.24039	0.15706	0.17264		0.08363	0.12765	0.09989	0.07166	0.12452	0.04069	0.05915	0.11523	0.05764	0.0566	0.18933	0.13474	0.02653		+	+
		Central England [English]		0.52063	0.2205	0.50004	0.35818	0.4344	0.48275		0.14124	0.15031	0.16337	0.23137	0.16291	0.17665	0.08621	0.08805	0.13792	0.15418	0.212	0.20483	0.1932	0.08499	0.15996	0.14962	0.18136	0.09096	0.20255	0.21776	0.15236	0.1672		0 a	0.00853	0.01095	0.17358	0.02165	0.01648	0.04739	0.12851	0.09996	0.04263	0.25717	0.04636	0.06255	0.11104		+
		Central Poland, Poland [Polish]		0.43642	0.16141	0.41884	0.28419	0.35004	0.40251		0.17772	0.19127	0.16875	0.18463	0.19039	0.19226	0.09307	0.10952	0.17266	0.18097	0.27046	0.20776	0.2351	0.11124	0.15852	0.21258	0.19442	0.06824	0.20071	0.29513	0.20589	0.23931		0.11215	0.14916	0.14021	0.083	0.15886	0.10416	0.02687	0.00163	0.08774	0.02528	0.1394	0.18774	0.02336	0.11609	0.11441
		Central Portugal, Portugal [Portuguese]		0.46569	0.16659	0.44102	0.32323	0.36969	0.41861		0.0858	0.08685	0.13307	0.16442	0.09417	0.12505	0.05003	0.05186	0.12473	0.12763	0.14386	0.1463	0.12642	0.05515	0.11928	0.10045	0.10723	0.05522	0.13778	0.14078	0.09845	0.09194		0.01233	0.01184	0.01065	0.10748	0.01519	0.01262	0.04392	0.10598	0.08243	0.034	0.23073	0.02788	0.04619	0.06656	0.01514	0.09697
		Copenhagen, Denmark [Danish]		0.41367	0.13097	0.39441	0.26704	0.32339	0.37708		0.14318	0.1544	0.13745	0.1856	0.1683	0.18212	0.05723	0.05759	0.13272	0.1444	0.21744	0.2029	0.18732	0.06996	0.12894	0.167	0.17603	0.06687	0.197	0.22362	0.16639	0.18673		0.03084	0.08411	0.06669	0.11531	0.09293	0.02112	0.01059	0.08655	0.0078	0.00805	0.20622	0.10946	0.01892	0.0546	0.04084	0.07258
		Croatia [Croatian]		0.32088	0.12722	0.28874	0.19376	0.2612	0.29694		0.2145	0.19492	0.12037	0.16916	0.18577	0.2085	0.17286	0.18002	0.17565	0.18755	0.26249	0.19205	0.23433	0.1683	0.16936	0.26515	0.16975	0.14977	0.19216	0.30205	0.2219	0.29132		0.19104	0.2363	0.24259	0.10505	0.24564	0.19973	0.09123	0.09798	0.14311	0.09104	0.00814	0.28544	0.06482	0.13781	0.18209	0.09349
		Estonia [Estonian]		0.49809	0.22162	0.48081	0.36208	0.40881	0.45555		0.17417	0.18125	0.20952	0.22284	0.18808	0.20428	0.11318	0.11741	0.20341	0.20075	0.25374	0.23183	0.21941	0.13205	0.17315	0.18483	0.21306	0.10821	0.22371	0.24214	0.18756	0.17165		0.12069	0.13861	0.11714	0.16301	0.12944	0.08774	0.10066	0.12693	0.08126	0.09426	0.307	0.13791	0.10642	0.14679	0.12871	0.12437
		Finland [Finnish]		0.56787	0.32355	0.55743	0.46124	0.49563	0.53028		0.23286	0.23761	0.30834	0.31581	0.25391	0.27328	0.23262	0.20273	0.27236	0.27714	0.29319	0.30729	0.26408	0.23747	0.2577	0.23379	0.29121	0.22991	0.29993	0.25718	0.2379	0.19147		0.23299	0.23467	0.21392	0.28678	0.22097	0.18014	0.2443	0.28812	0.20606	0.24228	0.44262	0.222	0.24723	0.2607	0.24607	0.29391
		Freiburg, Germany [German]		0.44346	0.1726	0.42777	0.31578	0.36279	0.41108		0.11038	0.1199	0.14231	0.19138	0.13238	0.16225	0.04284	0.05214	0.12841	0.13503	0.17296	0.18977	0.15426	0.05107	0.12987	0.12609	0.1376	0.05134	0.18512	0.17754	0.13175	0.13496		0.00179	0.02123	0.01362	0.11793	0.02647	0.00191	0.02724	0.10521	0.0568	0.02257	0.24868	0.03957	0.03927	0.05966	0.00539	0.08788
		Friesland, Netherlands [Dutch]		0.44572	0.1666	0.42077	0.29968	0.34868	0.40358		0.13895	0.14339	0.13685	0.18266	0.15027	0.16078	0.06414	0.06876	0.1247	0.1326	0.20389	0.17953	0.17952	0.06293	0.12524	0.14384	0.1637	0.0743	0.17775	0.20716	0.15072	0.16084		0 a	0.03374	0.02477	0.14529	0.04323	0.00778	0.03074	0.11234	0.0479	0.02237	0.22853	0.05688	0.03998	0.07052	0.0024	0.09615
		Galicia, Spain [Spanish]		0.49517	0.16724	0.46836	0.33328	0.39268	0.44573		0.1043	0.11015	0.14263	0.19025	0.11896	0.14578	0.0343	0.03811	0.13475	0.13934	0.16979	0.17171	0.15314	0.04889	0.13561	0.12177	0.13389	0.0479	0.16272	0.18085	0.12183	0.11303		0.00418	0.00882	0.00278	0.11806	0.01021	0.0018	0.04245	0.10727	0.08282	0.03035	0.23041	0.01495	0.04	0.05237	0.01027	0.09634
		Gdansk, Poland [Polish]		0.46497	0.18787	0.45079	0.31688	0.38843	0.43625		0.18734	0.20242	0.18768	0.20822	0.20533	0.20599	0.10503	0.12249	0.18624	0.20005	0.27923	0.22645	0.24684	0.12763	0.18024	0.22572	0.20729	0.07792	0.21643	0.30218	0.21685	0.25389		0.10963	0.14025	0.13434	0.08946	0.15327	0.10704	0.03277	0.00872	0.10952	0.02719	0.14836	0.18433	0.0328	0.1391	0.1107	0 a
		Gotland, Sweden [Swedish]		0.41447	0.09877	0.38499	0.23614	0.3079	0.35601		0.16958	0.17332	0.12059	0.17742	0.19505	0.18212	0.10678	0.08105	0.15523	0.16515	0.2545	0.19175	0.21641	0.10664	0.13317	0.19748	0.2117	0.10425	0.18496	0.26545	0.18345	0.21212		0.10991	0.17946	0.15576	0.11763	0.18279	0.07138	0.04602	0.12108	0 a	0.04884	0.17742	0.20196	0.0412	0.07308	0.13173	0.11964
		Greece [Greek]		0.35742	0.08372	0.3377	0.23443	0.27359	0.32234		0.10212	0.1055	0.11006	0.14102	0.11236	0.14982	0.01766	0.02114	0.11215	0.11287	0.15963	0.16391	0.13495	0.03645	0.10079	0.15073	0.10873	0.02613	0.15099	0.17595	0.12953	0.14511		0.04435	0.07832	0.0635	0.04828	0.082	0.03237	0.01798	0.05854	0.04001	0.00652	0.14389	0.0987	0.0026	0.01231	0.05719	0.0533
		Hungary [Hungarian]		0.3789	0.10997	0.35714	0.24721	0.2975	0.34441		0.12407	0.12408	0.11316	0.14288	0.12897	0.14959	0.04643	0.05934	0.12463	0.12934	0.19365	0.1574	0.16632	0.05476	0.11523	0.16772	0.12347	0.03314	0.1507	0.21767	0.14962	0.18074		0.05523	0.08716	0.08272	0.03911	0.09658	0.05636	0.0075	0.02897	0.05861	0.00111	0.10683	0.12663	0 a	0.0507	0.05926	0.0199
		Hungary [Romani]		0.43773	0.14143	0.42095	0.32171	0.36862	0.4009		0.10279	0.11173	0.1355	0.18304	0.14621	0.15537	0.05315	0.04631	0.1412	0.14414	0.17489	0.17678	0.16041	0.03653	0.15149	0.16096	0.1275	0.02096	0.17435	0.22217	0.14849	0.15723		0.12662	0.13645	0.12721	0.00948	0.13529	0.09787	0.08986	0.10859	0.14694	0.08759	0.18451	0.1665	0.05765	0.05198	0.14172	0.10907
		Ireland [Irish]		0.60068	0.30941	0.57734	0.44213	0.51902	0.55793		0.18832	0.19441	0.21713	0.28114	0.19854	0.20206	0.15648	0.15359	0.18486	0.19809	0.24959	0.22709	0.24218	0.13122	0.21599	0.18599	0.22709	0.14929	0.22307	0.25842	0.18927	0.18457		0.04091	0.01499	0.03358	0.24416	0.02034	0.06944	0.13037	0.19854	0.20209	0.11535	0.30679	0.04944	0.13195	0.18912	0.02166	0.18984
		Krakow, Poland [Polish]		0.40695	0.13985	0.38779	0.2569	0.32785	0.37665		0.16574	0.17367	0.14171	0.17272	0.1765	0.18611	0.09419	0.10678	0.15771	0.16797	0.25249	0.19638	0.21749	0.1072	0.14732	0.20593	0.17393	0.06723	0.19319	0.28175	0.19329	0.2401		0.11083	0.15094	0.1446	0.06494	0.16549	0.10458	0.01959	0.01001	0.07903	0.02314	0.1063	0.19855	0.01447	0.10314	0.11203	0 a
		Latvia [Latvian]		0.47938	0.21494	0.46377	0.34766	0.3954	0.44251		0.18453	0.19505	0.21055	0.2156	0.19499	0.21038	0.09876	0.11894	0.20446	0.20203	0.27071	0.23471	0.23632	0.12147	0.17558	0.20637	0.21014	0.08295	0.22623	0.27483	0.2078	0.20652		0.1215	0.14149	0.12415	0.12657	0.13627	0.09913	0.07331	0.06306	0.085	0.0641	0.25698	0.15347	0.07541	0.14136	0.12582	0.05726
		Lausanne, Switzerland [Swiss]		0.52697	0.21983	0.50938	0.38384	0.44082	0.4871		0.12812	0.14094	0.19102	0.24425	0.1561	0.18185	0.05544	0.05841	0.14949	0.15872	0.18712	0.22127	0.17656	0.0669	0.1668	0.14386	0.17258	0.07599	0.21035	0.18719	0.14747	0.12572		0.00964	0.0078	0 a	0.17314	0.00049	0.00858	0.08038	0.15506	0.11796	0.06391	0.30127	0.00534	0.08204	0.0871	0.01703	0.14958
		Leipzig, Germany [German]		0.4093	0.13898	0.39371	0.27554	0.32848	0.37921		0.12208	0.13113	0.13303	0.16839	0.13766	0.1657	0.04007	0.0548	0.1304	0.13644	0.19308	0.18469	0.16537	0.05808	0.1212	0.15417	0.14092	0.03988	0.17659	0.20302	0.14667	0.16725		0.02551	0.05783	0.04768	0.0787	0.06772	0.02557	0.00171	0.0457	0.03626	0 a	0.17998	0.08749	0.00713	0.05609	0.02967	0.0293
		Liguria, Italy [Italian]		0.52169	0.1978	0.49711	0.37128	0.42175	0.47027		0.12246	0.13601	0.18007	0.23108	0.1471	0.17899	0.03659	0.03896	0.14593	0.14831	0.18057	0.21222	0.16977	0.04967	0.15387	0.14363	0.16702	0.06289	0.19899	0.18393	0.14343	0.10659		0.01736	0.02156	0.00363	0.16056	0.0079	0.00338	0.0801	0.1494	0.09568	0.05884	0.28632	0.00119	0.07161	0.06074	0.03188	0.14485
		Ljubljana, Slovenia [Slovenian]		0.37408	0.10451	0.35023	0.24071	0.29089	0.33754		0.14093	0.14353	0.12237	0.14912	0.14232	0.16575	0.05794	0.06782	0.13355	0.13942	0.21404	0.17225	0.1847	0.06783	0.12413	0.19495	0.13443	0.04247	0.16202	0.24541	0.1705	0.2047		0.09183	0.12949	0.12294	0.03804	0.13649	0.086	0.02026	0.0239	0.07338	0.01196	0.08138	0.16805	2e-05	0.05544	0.09738	0.01866
		London, UK [British African]		0.03923	0.1021	0.03231	0.04341	0.01605	0.02341		0.30848	0.30198	0.21195	0.24108	0.30208	0.26912	0.2861	0.25266	0.25781	0.28096	0.34297	0.26333	0.32805	0.2685	0.26284	0.29159	0.30156	0.29014	0.28418	0.3734	0.31933	0.36385		0.3206	0.38115	0.37224	0.28117	0.38765	0.2817	0.24807	0.28168	0.23754	0.25823	0.24983	0.39287	0.2184	0.22014	0.3395	0.28954
		London, UK [British Asian]		0.44802	0.15528	0.43438	0.31062	0.37343	0.41509		0.12723	0.13734	0.14441	0.18101	0.15156	0.16745	0.03486	0.05012	0.1429	0.1456	0.21529	0.19267	0.18759	0.04379	0.13656	0.17363	0.14074	0.00799	0.18389	0.24403	0.16331	0.1829		0.08531	0.10208	0.09057	0.02541	0.10623	0.06565	0.03321	0.04396	0.08659	0.03227	0.17296	0.13833	0.02286	0.05307	0.09332	0.03867
		London, UK [British European]		0.49215	0.21803	0.47437	0.3533	0.41212	0.45955		0.13195	0.13828	0.15882	0.21245	0.14729	0.16709	0.08602	0.09194	0.12859	0.14128	0.19308	0.19508	0.17523	0.08116	0.14552	0.14084	0.15667	0.08823	0.1926	0.19701	0.14325	0.15951		0.00037	0.01035	0.01395	0.16599	0.02286	0.02085	0.05306	0.1349	0.10841	0.04694	0.26212	0.04805	0.06818	0.10882	0 a	0.11951
		Wroclaw, Poland [Polish]		0.44614	0.16412	0.42821	0.29142	0.36492	0.4132		0.18142	0.19238	0.17488	0.1877	0.19537	0.19358	0.10143	0.11525	0.17573	0.18605	0.27397	0.20807	0.2395	0.11666	0.16552	0.22047	0.19771	0.07077	0.20114	0.30211	0.21139	0.2506		0.11625	0.15273	0.14572	0.07519	0.16451	0.10966	0.02858	0.00395	0.09643	0.0246	0.12427	0.1998	0.02212	0.12555	0.11955	0 a
		Macedonia [Macedonian]		0.38759	0.08381	0.3539	0.23741	0.28406	0.34182		0.19608	0.18794	0.14555	0.18985	0.19851	0.21113	0.08732	0.08106	0.18252	0.19182	0.25174	0.20937	0.22195	0.1147	0.17192	0.2495	0.20454	0.10401	0.19524	0.26627	0.20619	0.23116		0.11488	0.16813	0.14803	0.09688	0.16509	0.1033	0.07446	0.1009	0.0744	0.0532	0.12983	0.18198	0.04735	0.06703	0.1282	0.09977
		Madrid, Spain [Spanish]		0.54445	0.25321	0.52996	0.40149	0.46403	0.50954		0.13596	0.14346	0.20202	0.24276	0.15147	0.17162	0.08425	0.08534	0.1495	0.16113	0.19713	0.21177	0.18396	0.08425	0.17004	0.13481	0.17291	0.09547	0.20451	0.19158	0.14809	0.13322		0.01372	0 a	0 a	0.19889	0.00116	0.02326	0.09327	0.16598	0.14812	0.07944	0.31834	0.01145	0.0993	0.12572	0.01408	0.15965
		Marche, Italy [Italian]		0.46385	0.15112	0.4443	0.32588	0.36815	0.41781		0.11051	0.11686	0.15483	0.19701	0.13249	0.15897	0.0331	0.02994	0.12467	0.12941	0.16561	0.18885	0.14908	0.04419	0.1272	0.13941	0.145	0.05642	0.17559	0.16409	0.129	0.11474		0.02133	0.04066	0.02397	0.12981	0.03356	0.00917	0.06458	0.13662	0.08069	0.04708	0.25653	0.03812	0.05618	0.04187	0.03985	0.13324
		Mecklenburg-Vorpommern, Germany [German]		0.44388	0.1665	0.4262	0.30289	0.35795	0.40986		0.12836	0.1377	0.14514	0.18714	0.14535	0.16883	0.04597	0.06114	0.1335	0.14079	0.20168	0.19336	0.17572	0.06036	0.12996	0.14638	0.15264	0.05113	0.18815	0.20774	0.14963	0.16399		0.00899	0.03727	0.0276	0.11305	0.04497	0.01142	0.01183	0.07236	0.04065	0.0064	0.22321	0.06388	0.02447	0.06649	0.01126	0.05673
		Milano, Italy [Italian]		0.44545	0.13739	0.42067	0.30704	0.34761	0.3969		0.1016	0.11237	0.13508	0.17193	0.12154	0.15458	0.0105	0.01589	0.1132	0.11239	0.16588	0.17841	0.14477	0.02127	0.10701	0.13989	0.12366	0.02094	0.16461	0.17675	0.12869	0.12058		0.01809	0.04195	0.02297	0.08373	0.03743	0.00364	0.03091	0.09085	0.04747	0.01578	0.20988	0.05112	0.02251	0.01733	0.03272	0.08346
		Moravia, Czechia [Czech]		0.45	0.12495	0.42071	0.29055	0.34482	0.39744		0.10111	0.1113	0.12676	0.16721	0.11467	0.14884	0.00806	0.02065	0.11807	0.1205	0.17262	0.169	0.15058	0.02719	0.11288	0.13708	0.12241	0.01813	0.15767	0.19296	0.12839	0.13039		0.01425	0.03717	0.02129	0.07285	0.03784	0.00414	0.01424	0.05816	0.04433	0 a	0.18304	0.05167	0.00731	0.02205	0.02682	0.04777
		Netherlands [Dutch]		0.44789	0.19761	0.43691	0.33176	0.37345	0.42302		0.13912	0.14514	0.16317	0.21841	0.15865	0.19644	0.06865	0.0786	0.14992	0.15717	0.19534	0.21982	0.17584	0.07711	0.14962	0.14868	0.16624	0.08764	0.21716	0.19114	0.15573	0.16513		0.00073	0.02823	0.02133	0.162	0.03743	0.00763	0.04331	0.14484	0.06498	0.03847	0.29099	0.04765	0.06145	0.08097	0.00407	0.12193
		Northeastern Italy, Italy [Italian]		0.44254	0.17322	0.42948	0.3312	0.36213	0.40974		0.11373	0.12594	0.16882	0.20777	0.13643	0.18172	0.02306	0.03152	0.13831	0.13796	0.16835	0.2141	0.15227	0.04001	0.1346	0.13882	0.1426	0.04441	0.20362	0.16967	0.14078	0.121		0.01663	0.03195	0.0147	0.12605	0.02501	0.00256	0.05312	0.12484	0.06406	0.03895	0.2783	0.02644	0.05328	0.04102	0.02909	0.11109
		Northern Portugal, Portugal [Portuguese]		0.49858	0.20687	0.47719	0.35689	0.40868	0.45611		0.12629	0.13058	0.16656	0.22227	0.1354	0.17031	0.05416	0.06168	0.14409	0.15365	0.18915	0.19859	0.17564	0.06122	0.15427	0.14218	0.15141	0.0699	0.19039	0.18996	0.1404	0.1321		0.00659	0.00567	0.00533	0.14886	0.0066	0.01289	0.05682	0.12447	0.09817	0.04228	0.26044	0.01508	0.05895	0.08197	0.00804	0.11314
		Östergötland/Jönköping, Sweden [Swedish]		0.45184	0.13157	0.42511	0.27817	0.34905	0.39968		0.11181	0.12013	0.1065	0.16869	0.1376	0.1519	0.04078	0.04149	0.11074	0.1155	0.1956	0.17032	0.16434	0.04178	0.10009	0.13603	0.15083	0.03912	0.16795	0.20958	0.13014	0.14742		0.02321	0.06891	0.05124	0.09428	0.07502	0.00809	0.00485	0.07799	0.00156	0.00738	0.19565	0.09514	0.01249	0.04116	0.03399	0.06424
		Poznan, Poland [Polish]		0.45514	0.18557	0.44278	0.31739	0.37771	0.42622		0.17236	0.19064	0.19429	0.18862	0.19219	0.19077	0.09458	0.11384	0.18145	0.18834	0.2632	0.21187	0.2316	0.11305	0.17191	0.20892	0.18971	0.06691	0.1993	0.28456	0.20849	0.23283		0.10904	0.13442	0.12903	0.08052	0.1404	0.1049	0.03645	0.00687	0.11253	0.03166	0.16472	0.17547	0.03422	0.12758	0.10872	0.00465
		Puglia, Italy [Italian]		0.4282	0.13622	0.40758	0.30628	0.33794	0.38872		0.11074	0.11955	0.14521	0.18846	0.13255	0.17398	0.00844	0.01141	0.12965	0.12963	0.16824	0.1985	0.14886	0.028	0.1267	0.15349	0.13496	0.03033	0.18499	0.17725	0.13876	0.12669		0.02726	0.05006	0.02954	0.08962	0.04447	0.01123	0.04574	0.10429	0.05694	0.02921	0.22606	0.05091	0.03225	0.01469	0.04264	0.0965
		Ravenna, Italy [Italian]		0.4826	0.21496	0.47085	0.36879	0.40508	0.45212		0.1213	0.13612	0.19128	0.23114	0.14498	0.19067	0.0433	0.052	0.1531	0.15749	0.17562	0.22839	0.16296	0.06052	0.15831	0.13912	0.15409	0.06622	0.21635	0.17144	0.14549	0.1206		0.01463	0.01644	0.00421	0.15689	0.00975	0.00811	0.07198	0.14716	0.09923	0.05774	0.31314	0.01112	0.07843	0.07186	0.02171	0.13361
		Reutte, Austria [Tyrolean]		0.43231	0.16426	0.41765	0.30961	0.35177	0.39929		0.10609	0.1158	0.14191	0.19222	0.12622	0.16279	0.03166	0.04033	0.12274	0.12804	0.16605	0.19139	0.14896	0.03846	0.12522	0.12534	0.13191	0.04373	0.18627	0.17134	0.129	0.12679		0.00551	0.02427	0.01465	0.1141	0.02662	0.00045	0.03281	0.11001	0.05749	0.02684	0.25199	0.03721	0.04052	0.04638	0.01207	0.09233
		Rostock, Germany [German]		0.41212	0.14849	0.39901	0.27958	0.33342	0.38477		0.12905	0.13706	0.13932	0.17367	0.14369	0.17003	0.0507	0.06653	0.13946	0.14689	0.20065	0.18898	0.17244	0.07079	0.12874	0.15258	0.14876	0.05277	0.18219	0.20599	0.15201	0.17436		0.02315	0.05513	0.04663	0.09331	0.06737	0.02512	0.00255	0.05276	0.03599	0 a	0.19711	0.08526	0.0132	0.06831	0.02602	0.03637
		Sicily, Italy [Italian]		0.43319	0.1456	0.41757	0.31879	0.34556	0.39379		0.1025	0.11428	0.16263	0.19028	0.12315	0.16582	0.00742	0.0093	0.12762	0.12639	0.16068	0.19507	0.14404	0.01979	0.12925	0.14086	0.12834	0.02609	0.18166	0.16978	0.13633	0.10953		0.04735	0.05739	0.0385	0.09122	0.04892	0.02469	0.06739	0.11374	0.0878	0.05031	0.24987	0.054	0.04849	0.01952	0.06392	0.10874
		Skaraborg, Sweden [Swedish]		0.44533	0.11749	0.41452	0.2619	0.33853	0.39322		0.11892	0.1189	0.09865	0.17399	0.13841	0.15556	0.05827	0.04737	0.11703	0.12897	0.19037	0.16962	0.16165	0.06629	0.11293	0.14496	0.15245	0.06917	0.16514	0.19909	0.12647	0.15449		0.02273	0.0731	0.05921	0.11409	0.08313	0.01249	0.01366	0.10379	0.00964	0.01614	0.18567	0.0986	0.02006	0.04381	0.03315	0.09199
		Southern England [English]		0.5049	0.22107	0.48442	0.3607	0.41711	0.46717		0.14389	0.15292	0.16527	0.22664	0.16597	0.17929	0.08258	0.08691	0.14421	0.15575	0.20842	0.20874	0.18999	0.08338	0.15562	0.14857	0.18211	0.09243	0.2057	0.20764	0.15302	0.15598		0 a	0.01427	0.01036	0.17932	0.02042	0.01319	0.05746	0.14143	0.09248	0.0496	0.2785	0.03238	0.07252	0.10737	0 a	0.12547
		Southern Portugal, Portugal [Portuguese]		0.49831	0.20569	0.47649	0.3523	0.40771	0.45731		0.12337	0.12649	0.16301	0.22938	0.1344	0.17283	0.05531	0.06324	0.14104	0.15069	0.17921	0.20279	0.16945	0.06436	0.15793	0.13419	0.14929	0.07552	0.19912	0.18476	0.13407	0.1283		0.00773	0.00435	0.00351	0.16379	0.00579	0.01311	0.07034	0.14195	0.11386	0.06129	0.27678	0.01161	0.07339	0.07994	0.00869	0.13084
		Stuttgart, Germany [German]		0.46406	0.21686	0.44232	0.33146	0.37441	0.42579		0.16853	0.1682	0.19031	0.19357	0.17632	0.16989	0.09998	0.11759	0.18917	0.18763	0.21729	0.18437	0.20255	0.10794	0.17814	0.14118	0.17956	0.10311	0.18463	0.21065	0.17428	0.1677		0.04319	0.04545	0.03804	0.16701	0.04245	0.051	0.08462	0.1327	0.11148	0.0773	0.28837	0.0584	0.09909	0.11397	0.03756	0.12742
		Turku, Finland [Finnish]		0.48243	0.22556	0.46296	0.35739	0.39557	0.43828		0.20042	0.19955	0.21989	0.25868	0.21586	0.24186	0.16133	0.14044	0.22482	0.22531	0.25993	0.26524	0.22902	0.17162	0.20065	0.20817	0.24193	0.17118	0.26189	0.24097	0.20476	0.18652		0.17452	0.20325	0.17797	0.21984	0.19258	0.12471	0.16347	0.22576	0.09588	0.16338	0.35665	0.19256	0.16328	0.16156	0.18764	0.22461
		Tuscany, Italy [Italian]		0.57427	0.24759	0.55738	0.42561	0.49097	0.53201		0.14097	0.15793	0.20403	0.26805	0.1818	0.19726	0.05519	0.0602	0.16858	0.17473	0.21809	0.23853	0.2034	0.06589	0.18103	0.17093	0.19891	0.06385	0.22406	0.2238	0.16552	0.13924		0.02809	0.01653	0.00553	0.15948	0.00188	0.02266	0.08766	0.14458	0.13288	0.06823	0.29557	0.01312	0.08084	0.09787	0.03623	0.14363
		United Kingdom [British]		0.59211	0.27927	0.57706	0.42602	0.51528	0.55301		0.16311	0.17938	0.21147	0.27955	0.19618	0.1967	0.10652	0.1083	0.16685	0.18022	0.24041	0.23432	0.22773	0.0996	0.1923	0.16976	0.22458	0.1004	0.2281	0.24802	0.17723	0.17178		0.01404	0.00042	0.00627	0.20774	0.0009	0.03175	0.08435	0.15137	0.15632	0.07404	0.29574	0.03008	0.09431	0.15533	0.00157	0.14465
		Upper Bavaria, Germany [German]		0.4014	0.13114	0.38333	0.26257	0.31435	0.36803		0.1173	0.12373	0.12053	0.16294	0.1297	0.15576	0.03855	0.05191	0.12109	0.128	0.18663	0.17502	0.16017	0.05456	0.11337	0.14107	0.1341	0.04398	0.17012	0.19637	0.1373	0.15956		0.01573	0.05068	0.04152	0.09138	0.0612	0.01674	0.00213	0.0561	0.03467	0 a	0.18637	0.07784	0.00966	0.04988	0.02082	0.04021
		Uppsala, Sweden [Swedish]		0.4447	0.1244	0.41879	0.27624	0.33837	0.3911		0.12778	0.13687	0.13095	0.18506	0.15719	0.16857	0.06053	0.05073	0.13085	0.13652	0.20552	0.18748	0.17368	0.06708	0.12019	0.14833	0.17826	0.06909	0.18385	0.20901	0.1455	0.15014		0.04728	0.09763	0.07481	0.12258	0.09705	0.02011	0.03146	0.10938	0 a	0.03194	0.22811	0.10957	0.03685	0.05419	0.06201	0.10011
		Värmland, Sweden [Swedish]		0.38781	0.08833	0.35988	0.21713	0.28913	0.33851		0.13905	0.14671	0.10867	0.18149	0.16633	0.1806	0.06093	0.04752	0.12794	0.13891	0.22004	0.19397	0.18995	0.06459	0.12701	0.17013	0.17219	0.06587	0.19316	0.24609	0.16486	0.19125		0.08258	0.14465	0.12329	0.09381	0.15007	0.04622	0.02593	0.10015	0 a	0.03607	0.17849	0.17124	0.02179	0.02999	0.09957	0.09486
		Västerbotten, Sweden [Swedish]		0.4191	0.09368	0.3952	0.26211	0.31067	0.36009		0.09843	0.10427	0.10853	0.15568	0.12567	0.14387	0.04694	0.03316	0.11675	0.11442	0.17485	0.16467	0.14074	0.0522	0.08853	0.12716	0.14305	0.04897	0.161	0.18179	0.11762	0.12289		0.07386	0.11885	0.09333	0.09321	0.11478	0.03339	0.04776	0.10965	0.02402	0.04844	0.21743	0.12627	0.03821	0.0335	0.09798	0.10725
		Vilnius, Lithuania [Lithuanian]		0.46826	0.18877	0.44845	0.32651	0.37986	0.4272		0.16082	0.17145	0.18558	0.19607	0.17027	0.19168	0.07328	0.09418	0.17943	0.17677	0.24813	0.21222	0.21495	0.09207	0.15624	0.18872	0.18157	0.0549	0.20429	0.25968	0.18765	0.19091		0.09904	0.11783	0.10213	0.09355	0.1142	0.07946	0.05013	0.04333	0.07401	0.04276	0.22151	0.14137	0.04979	0.1072	0.10091	0.03781
		Vlaams-Brabant, Belgium [Belgian]		0.50813	0.2129	0.48778	0.35609	0.42119	0.47027		0.13726	0.14861	0.16495	0.23457	0.16153	0.18386	0.06953	0.07308	0.13584	0.15031	0.20219	0.21502	0.18546	0.07238	0.15713	0.151	0.17822	0.08364	0.21026	0.20543	0.1505	0.15483		0 a	0.01105	0.00575	0.17181	0.01799	0.00813	0.05307	0.13762	0.08995	0.04441	0.27223	0.03386	0.06537	0.09289	0 a	0.12281
		Wales [Welsh]		0.63799	0.36197	0.62873	0.49764	0.57577	0.61065		0.21823	0.24328	0.29126	0.35121	0.26359	0.24683	0.19005	0.17343	0.20997	0.23878	0.29097	0.29753	0.28254	0.17962	0.26513	0.21735	0.29437	0.18491	0.28908	0.28706	0.23186	0.22173		0.05747	0.02959	0.04306	0.30241	0.0287	0.08113	0.16143	0.2273	0.25462	0.14961	0.37941	0.0592	0.17664	0.25806	0.04156	0.22776
		Zagreb, Croatia [Croatian]		0.33229	0.10819	0.30214	0.19622	0.26242	0.30474		0.20006	0.18769	0.12187	0.164	0.18286	0.20217	0.1443	0.15074	0.16839	0.18017	0.25825	0.19087	0.22724	0.14831	0.16061	0.25509	0.17086	0.12298	0.18792	0.29614	0.21375	0.27756		0.17046	0.2183	0.21901	0.08251	0.22764	0.17365	0.06886	0.06302	0.12227	0.06694	0.01432	0.26525	0.04255	0.11845	0.16696	0.06023
		Zürich, Switzerland [Swiss]		0.434	0.159	0.41194	0.2907	0.34482	0.39628		0.11177	0.11558	0.12308	0.18066	0.12388	0.15622	0.05864	0.06074	0.11795	0.1273	0.17037	0.17871	0.14932	0.06627	0.11949	0.12557	0.1322	0.07262	0.17406	0.17143	0.12302	0.13856		0.00273	0.03234	0.02614	0.13463	0.04279	0.00483	0.02521	0.11454	0.04445	0.02391	0.23115	0.05616	0.03901	0.0625	0.00535	0.09981
	Latin America	Bolivia [Mestizo]		0.5729	0.28862	0.54816	0.42689	0.49753	0.52678		0.16827	0.16378	0.19807	0.28746	0.16495	0.21675	0.21493	0.18189	0.1539	0.1783	0.20423	0.23082	0.19427	0.18013	0.20057	0.21058	0.19379	0.20312	0.22397	0.20031	0.15691	0.19232		0.14627	0.13023	0.1437	0.2531	0.14683	0.15383	0.1961	0.24855	0.26882	0.18494	0.28364	0.19475	0.17392	0.21099	0.14199	0.25735
		Bolivia [Native American]		0.58864	0.32034	0.56716	0.45511	0.52453	0.54852		0.20089	0.20829	0.22322	0.35562	0.22296	0.2803	0.24699	0.20236	0.17577	0.20297	0.2324	0.3063	0.22553	0.21084	0.23179	0.25445	0.2499	0.23714	0.30568	0.24184	0.19375	0.23902		0.19458	0.19341	0.19368	0.30713	0.20879	0.18673	0.24526	0.30112	0.31012	0.24159	0.33276	0.24991	0.21793	0.23739	0.20171	0.30909
		Buenos Aires, Argentina [European]		0.48266	0.18212	0.45914	0.34321	0.39014	0.43994		0.10004	0.10783	0.13923	0.19525	0.11606	0.16065	0.03624	0.04277	0.11	0.1127	0.15837	0.1876	0.13845	0.04086	0.11589	0.13366	0.12554	0.04776	0.17806	0.16267	0.11522	0.11497		0.00621	0.01326	0.00234	0.12584	0.01614	0.00938	0.05369	0.11924	0.08856	0.04022	0.24433	0.03271	0.05055	0.05228	0.01199	0.10811
		Costa Rica [Mestizo]		0.43518	0.16269	0.41463	0.30459	0.34798	0.39524		0.09564	0.0985	0.12603	0.1722	0.10167	0.13936	0.05949	0.05954	0.11537	0.12229	0.14402	0.16303	0.12812	0.06368	0.11161	0.11064	0.11258	0.06988	0.15587	0.14177	0.10449	0.11375		0.00773	0.0226	0.01943	0.13071	0.03137	0.01239	0.04354	0.12177	0.0804	0.03405	0.23195	0.04157	0.04924	0.06721	0.01317	0.10677
		Formosa, Argentina [European]		0.45774	0.14663	0.42799	0.30646	0.35708	0.40722		0.07034	0.07248	0.11436	0.15112	0.08211	0.12112	0.04373	0.04218	0.10503	0.10701	0.12441	0.13851	0.1044	0.0461	0.10079	0.09509	0.09559	0.04702	0.1314	0.12569	0.08253	0.08264		0.00911	0.01792	0.01186	0.096	0.02333	0.00696	0.03458	0.10246	0.06238	0.02625	0.21411	0.03966	0.03659	0.05258	0.01314	0.08919
		Jamaica [Jamaican]		0.10341	0.06914	0.0906	0.05669	0.04529	0.07712		0.24273	0.23345	0.15251	0.18095	0.22917	0.20381	0.19866	0.17633	0.19369	0.20917	0.28516	0.19848	0.26853	0.17795	0.19194	0.22232	0.23079	0.20524	0.21713	0.31826	0.25216	0.28949		0.22959	0.29519	0.28441	0.21602	0.29655	0.19303	0.16651	0.20922	0.15371	0.17086	0.21229	0.30505	0.1374	0.13559	0.24914	0.21338
		Mendoza, Argentina [European]		0.46515	0.17586	0.4431	0.32914	0.37351	0.422		0.0941	0.10009	0.13982	0.18767	0.10558	0.14894	0.04123	0.04741	0.11342	0.11748	0.15115	0.17437	0.1343	0.04444	0.11664	0.11567	0.11836	0.05126	0.16779	0.1517	0.10928	0.10507		0.00148	0.00715	0.00251	0.12478	0.00989	0.0044	0.04351	0.1125	0.07898	0.0334	0.24424	0.02372	0.04673	0.05943	0.00464	0.09891
		Neuquen, Argentina [European]		0.50764	0.18372	0.48209	0.3441	0.41258	0.45899		0.09672	0.10164	0.13081	0.20212	0.12207	0.14816	0.04845	0.04496	0.12716	0.13422	0.15716	0.17553	0.14342	0.04923	0.13484	0.11198	0.13596	0.05856	0.17067	0.16207	0.10817	0.10652		0.00435	0.0083	0.00019	0.13071	0.01163	0.00214	0.05771	0.13863	0.08975	0.0512	0.25482	0.02566	0.05884	0.05874	0.00974	0.13076
		Panama [Panamanian]		0.3579	0.09824	0.32728	0.22556	0.25609	0.30966		0.11775	0.10879	0.10098	0.15252	0.11684	0.14518	0.05254	0.04514	0.11709	0.12469	0.16182	0.14837	0.14278	0.05508	0.11763	0.12626	0.12633	0.07508	0.14904	0.16258	0.12407	0.13233		0.03537	0.06653	0.05419	0.11051	0.07262	0.02708	0.05465	0.12679	0.05471	0.04798	0.20397	0.08192	0.04669	0.02838	0.04443	0.11998
		Peru [Peruvian]		0.51557	0.21364	0.49118	0.37117	0.43468	0.47163		0.10577	0.10668	0.14643	0.22947	0.11755	0.17033	0.11916	0.09978	0.12361	0.13925	0.14428	0.19568	0.13395	0.10832	0.1474	0.14366	0.13179	0.12098	0.18824	0.14849	0.10931	0.13664		0.06496	0.06106	0.06223	0.17625	0.07497	0.06859	0.11678	0.18607	0.17675	0.10449	0.25546	0.10371	0.10486	0.11914	0.07061	0.18595
		Rio de Janeiro, Brazil [Admixed Brazilian]		0.38029	0.11944	0.35471	0.24419	0.28831	0.3393		0.09046	0.08852	0.09454	0.14171	0.09253	0.1246	0.04567	0.05032	0.10656	0.11218	0.14015	0.13896	0.12257	0.05085	0.10041	0.10084	0.09966	0.0563	0.13823	0.14743	0.09979	0.11701		0.00838	0.03507	0.03054	0.10101	0.0461	0.00931	0.02111	0.09388	0.04739	0.0182	0.19499	0.05588	0.02772	0.04581	0.01431	0.07719
		Santa Cruz, Argentina [European]		0.53597	0.2233	0.51359	0.37812	0.44756	0.49024		0.10416	0.11141	0.16458	0.21626	0.12275	0.15328	0.06751	0.06684	0.12824	0.13416	0.16348	0.18368	0.15165	0.05921	0.14303	0.11486	0.13954	0.07049	0.1768	0.16467	0.11826	0.10559		0.00506	0 a	0 a	0.15755	0 a	0.00946	0.06732	0.14647	0.10974	0.05779	0.27555	0.01661	0.07203	0.092	0.00266	0.13863
		Sao Gabriel de Cachoeira, Brazil [Native American]		0.57998	0.28645	0.55785	0.43685	0.50017	0.53705		0.16089	0.1632	0.19367	0.30029	0.18936	0.2282	0.18372	0.16401	0.17519	0.18783	0.1997	0.25645	0.18781	0.17244	0.1897	0.1978	0.21532	0.17985	0.2554	0.1924	0.143	0.17295		0.10394	0.10418	0.10418	0.26252	0.1018	0.11085	0.16948	0.23382	0.21874	0.16402	0.32546	0.12671	0.16579	0.19985	0.10589	0.22746
		Sao Paulo, Brazil [Admixed Brazilian]		0.37758	0.10201	0.35147	0.23783	0.27941	0.33327		0.08443	0.08022	0.09099	0.12524	0.0882	0.11491	0.04841	0.04685	0.10819	0.11156	0.13603	0.12578	0.11257	0.0576	0.09256	0.09907	0.09866	0.05831	0.12255	0.13583	0.09149	0.10852		0.0204	0.04863	0.04104	0.09072	0.05736	0.01747	0.02459	0.08926	0.04449	0.02105	0.18665	0.06823	0.02673	0.04407	0.02819	0.07773
	North America	Central Alaska, USA [Athapaskan]		0.42851	0.16466	0.40567	0.29467	0.34488	0.39223		0.12355	0.1208	0.11743	0.18662	0.12447	0.16804	0.07466	0.07689	0.10329	0.11654	0.17805	0.1814	0.15501	0.06968	0.11497	0.15755	0.13038	0.08102	0.17805	0.18352	0.13038	0.1686		0.02309	0.04846	0.04758	0.13119	0.06479	0.03963	0.04509	0.11455	0.08843	0.03772	0.19398	0.09568	0.04357	0.07109	0.02357	0.10245
		Colorado, USA [Han]		0.48321	0.17596	0.46208	0.33908	0.40327	0.43473		0 a	0 a	0.10488	0.12607	0.00699	0.07498	0.14847	0.10922	0.05378	0.05366	0.00781	0.09914	0 a	0.11231	0.05908	0.05225	0.00982	0.11838	0.0943	0.02353	0 a	0.03329		0.14814	0.14997	0.15425	0.14926	0.16373	0.12427	0.13862	0.1919	0.20249	0.14418	0.23795	0.1894	0.11646	0.14066	0.16445	0.19588
		Illinois, USA [African American]		0.09964	0.06748	0.08662	0.05255	0.04722	0.07638		0.24063	0.23243	0.15683	0.19254	0.23076	0.21425	0.19879	0.17608	0.20118	0.21891	0.27793	0.21038	0.26315	0.18486	0.20272	0.22202	0.23067	0.20963	0.22975	0.30805	0.25287	0.2906		0.23035	0.29183	0.28242	0.21403	0.29663	0.1963	0.16845	0.21435	0.15738	0.1761	0.21764	0.30172	0.14356	0.13658	0.24729	0.21545
		Illinois, USA [European American]		0.5009	0.22766	0.48149	0.36648	0.41687	0.46572		0.13931	0.14475	0.172	0.2285	0.15109	0.1828	0.06997	0.08283	0.14496	0.15312	0.19989	0.21184	0.18351	0.07394	0.15577	0.15148	0.16355	0.08048	0.20758	0.20091	0.14967	0.15101		0.00141	0.00399	0.0036	0.16842	0.00762	0.01747	0.06103	0.13304	0.10469	0.05065	0.27704	0.02304	0.07182	0.10071	0 a	0.11636
		Illinois, USA [Hispanic American]		0.43189	0.13216	0.40231	0.27456	0.32729	0.38379		0.0883	0.08573	0.09349	0.15536	0.09718	0.12916	0.05795	0.05195	0.10804	0.11489	0.13958	0.14695	0.11814	0.0673	0.10027	0.09905	0.10971	0.07302	0.14496	0.1407	0.08883	0.10988		0.01328	0.03949	0.03097	0.1294	0.05164	0.01233	0.04042	0.11977	0.06424	0.03869	0.21657	0.05638	0.04321	0.05154	0.02208	0.10816
		Los Angeles, USA [Mexican]		0.50371	0.1811	0.47454	0.33714	0.40333	0.45064		0.08237	0.08542	0.11658	0.18005	0.09385	0.13543	0.08137	0.0711	0.08189	0.08954	0.12845	0.15406	0.10985	0.06509	0.09491	0.10801	0.11549	0.08209	0.15059	0.12993	0.08281	0.10152		0.0109	0.02145	0.0193	0.15899	0.03526	0.02391	0.06724	0.14341	0.11434	0.0578	0.23068	0.06022	0.06287	0.08281	0.01384	0.1344
		Northern Alaska, USA [Inupiat]		0.55516	0.30744	0.53569	0.43436	0.47432	0.51627		0.2148	0.21377	0.22887	0.26171	0.21509	0.23132	0.24595	0.21382	0.20795	0.21761	0.26373	0.25349	0.22943	0.23586	0.1934	0.23309	0.24133	0.24309	0.23637	0.22366	0.19515	0.21883		0.16024	0.175	0.17349	0.29459	0.17976	0.16089	0.19908	0.26915	0.21962	0.19227	0.33817	0.20777	0.19953	0.24383	0.15781	0.27377
		Southwestern USA, USA [African American]		0.12923	0.06801	0.11255	0.05322	0.05769	0.09795		0.24492	0.23682	0.15277	0.19977	0.24018	0.20605	0.20219	0.17007	0.19838	0.22004	0.29777	0.20139	0.28211	0.18188	0.2072	0.21761	0.25153	0.20945	0.22318	0.33519	0.2537	0.29459		0.22905	0.29455	0.28237	0.22689	0.30296	0.18542	0.16817	0.21176	0.16168	0.17759	0.21886	0.30921	0.13651	0.13647	0.25564	0.22209
		Texas, USA [Gujarati Indians]		0.47222	0.14716	0.45271	0.32278	0.38922	0.43083		0.11239	0.12332	0.12359	0.19143	0.15076	0.16717	0.03042	0.03045	0.13254	0.13879	0.20525	0.19056	0.17862	0.03352	0.13747	0.16818	0.13998	0.00794	0.1835	0.24313	0.15066	0.16889		0.09793	0.11358	0.09908	0.01772	0.12083	0.07031	0.05139	0.06851	0.10624	0.05265	0.1683	0.14945	0.02578	0.03182	0.11242	0.07054
		USA [African American]		0.09558	0.06229	0.08651	0.05216	0.04595	0.07728		0.22633	0.21787	0.1533	0.17996	0.21839	0.20997	0.18131	0.17031	0.19579	0.20726	0.25708	0.20632	0.2417	0.17621	0.18756	0.21054	0.2165	0.1973	0.22466	0.27907	0.23961	0.27704		0.20371	0.2614	0.25277	0.202	0.27185	0.18321	0.15301	0.20309	0.14086	0.16129	0.21848	0.27168	0.13797	0.12907	0.22064	0.19869
		USA [Asian American]		0.38264	0.1506	0.36529	0.25349	0.30324	0.34107		0.0944	0.07873	0.12537	0.00363	0.06513	0.01728	0.18719	0.16781	0.07507	0.06857	0.12743	0.01456	0.0943	0.14308	0.05129	0.08831	0.06009	0.14071	0.00936	0.13946	0.09201	0.13482		0.17834	0.19643	0.20385	0.13691	0.21071	0.1721	0.13161	0.15637	0.19192	0.13027	0.16553	0.24526	0.1136	0.16839	0.18329	0.16449
		USA [European American]		0.4876	0.23087	0.47526	0.36851	0.4147	0.46125		0.13834	0.14742	0.1827	0.23069	0.15619	0.19206	0.07451	0.08583	0.1467	0.15798	0.19535	0.22208	0.17923	0.07872	0.1604	0.15021	0.16529	0.08677	0.21603	0.19281	0.15526	0.15633		0 a	0.00808	0.00629	0.16978	0.01454	0.01383	0.05805	0.14572	0.09979	0.04739	0.29777	0.03047	0.07518	0.10306	0 a	0.12562
		USA [Hispanic American]		0.42078	0.16252	0.40446	0.30045	0.3413	0.38853		0.08359	0.08196	0.12191	0.16501	0.08845	0.13632	0.06073	0.06245	0.10716	0.11141	0.1239	0.15613	0.10734	0.06559	0.10562	0.09961	0.09885	0.07252	0.15146	0.11814	0.08906	0.10136		0.01053	0.01786	0.01559	0.12931	0.02885	0.01808	0.05257	0.12803	0.08902	0.04541	0.2426	0.04163	0.0585	0.06757	0.01357	0.11375
		Utah, USA [European American]		0.49281	0.17621	0.46763	0.33188	0.39592	0.44454		0.10309	0.10984	0.13988	0.18883	0.12175	0.14274	0.06488	0.06085	0.11293	0.12103	0.16366	0.16623	0.14546	0.0607	0.12146	0.11417	0.14009	0.07008	0.16143	0.16695	0.1166	0.11717		0 a	0.01025	0.00775	0.14438	0.01735	0.00108	0.03923	0.12493	0.07265	0.03116	0.23758	0.03378	0.04686	0.07598	0 a	0.11315
		Western Alaska, USA [Yupik]		0.57527	0.31001	0.55832	0.45551	0.49907	0.53616		0.19345	0.1947	0.23873	0.28732	0.19257	0.23584	0.22693	0.18951	0.19738	0.21266	0.24676	0.26411	0.21587	0.21848	0.19597	0.22955	0.22769	0.22372	0.24526	0.20976	0.18208	0.20094		0.15263	0.15179	0.15419	0.28102	0.15813	0.15025	0.19513	0.25444	0.23716	0.18281	0.32868	0.18652	0.18558	0.23676	0.15398	0.25984
Pairwise genetic distances (RST value estimates, above the diagonal) were obtained by an analysis of molecular variance (AMOVA).
Significance of genetic distances (p values, above the diagonal) was tested by 10,000 permutations. Significant values (p<10-4) are highlighted by +.
a Due to numerical approximation the RST value was negatve and therefore set to zero.
[truncated: 85 more columns]
