# Supplementary material for: A global analysis of Y-chromosomal haplotype diversity for 23 STR loci
Source: Forensic Sci Int Genet. 2014 Sep;12(100):12–23. doi: 10.1016/j.fsigen.2014.04.008 (PMC4127773; doi:10.1016/j.fsigen.2014.04.008)
Supplement: Supplementary file 7 [file mmc7.xlsx]

## Sheet: Table S7
Table S7. Percentage of variation from an AMOVA assigned to different levels of geographic groupings for five forensic marker panels.
Source of variation	Forensic marker kits
	MHT	SWGDAM	PPY12	Yfiler	PPY23
Among 129 populations	16.79	16.04	15.99	13.83	12.79
Within 129 populations	83.21	83.96	84.01	86.17	87.21
Among 5 meta-populations defined by continental residency	7.78	7.26	7.35	7.6	6.49
Within 5 meta-populations defined by continental residency	92.22	92.74	92.65	92.4	93.51
Among 5 meta-populations defined by continental residency	6.81	6.33	6.42	6.86	5.77
Among 129 populations in 5 meta-populations	12.35	11.93	11.82	9.43	9.12
Within 129 populations	80.84	81.74	81.76	83.71	85.12
MHT, minimal haplotype; SWGDAM, Scientific Working Group for DNA Analysis Methods; PPY12, PowerPlex®Y12; Yfiler, Yfiler®kit; PPY23, PowerPlex®Y23
